# Supplementary material for: Cardiac glycosides target barrier inflammation of the vasculature, meninges and choroid plexus
Source: Commun Biol. 2021 Feb 26;4:260. doi: 10.1038/s42003-021-01787-x (PMC7910294; doi:10.1038/s42003-021-01787-x)
Supplement: Supplementary file 3 — Supplementary Data 1 [file 42003_2021_1787_MOESM3_ESM.xlsx]

## Sheet: Fig 1a
CCL2
normalized integrated intensity
Concentration IL-1b	1			2			3
0.001	1.00958	1.04015	0.950274	1.0407	0.949023	1.01027	0.993217	1.04513	0.961656
0.04	0.962244	1.0165	1.01751	0.901056	1.00438	1.05379	1.19999	1.08344	1.00512
0.08	1.05	1.11108	1.03885	0.889699	0.92128	0.922541	1.28691	1.1594	1.02023
0.16	1.20193	1.13599	1.08864	1.44168	1.20305	1.33405	1.21593	1.2614	1.12475
0.31	2.19977	1.7619	1.75676	2.29614	2.38713	2.27529	2.21506	2.31305	2.31193
0.63	4.92624	5.02985	4.62189	6.13864	5.73929	6.5715	6.43902	6.54042	6.48293
1.25	13.6088	11.5135	11.5784	10.3751	10.1701	10.3603	15.0347	15.4124	16.0332
2.5	17.3372	17.2076	16.6161	11.3127	10.7548	11.5265	19.3935	18.7952	18.7645
5	18.7983	17.3714	16.2995	10.49	10.8916	10.679	18.6097	17.5774	17.2343
10	17.8332	18.9144	19.2417	11.341	11.2273	10.69	18.633	17.6236	18.5004

## Sheet: Fig 1b
ICAM1
normalized integrated intensity
Concentration IL-1b	1			2			3
0.001	1.00958	1.04015	0.950274	1.0407	0.949023	1.01027	0.993217	1.04513	0.961656
0.04	0.962244	1.0165	1.01751	0.901056	1.00438	1.05379	1.19999	1.08344	1.00512
0.08	1.05	1.11108	1.03885	0.889699	0.92128	0.922541	1.28691	1.1594	1.02023
0.16	1.20193	1.13599	1.08864	1.44168	1.20305	1.33405	1.21593	1.2614	1.12475
0.31	2.19977	1.7619	1.75676	2.29614	2.38713	2.27529	2.21506	2.31305	2.31193
0.63	4.92624	5.02985	4.62189	6.13864	5.73929	6.5715	6.43902	6.54042	6.48293
1.25	13.6088	11.5135	11.5784	10.3751	10.1701	10.3603	15.0347	15.4124	16.0332
2.5	17.3372	17.2076	16.6161	11.3127	10.7548	11.5265	19.3935	18.7952	18.7645
5	18.7983	17.3714	16.2995	10.49	10.8916	10.679	18.6097	17.5774	17.2343
10	17.8332	18.9144	19.2417	11.341	11.2273	10.69	18.633	17.6236	18.5004

## Sheet: Fig 1c
Drug	CCL2 intensity
Azaguanine-8	104.395	91.1072
Allantoin	108.54	102.459
Acetazolamide	112.964	105.027
Metformin hydrochloride	103.335	103.176
Atracurium besylate	112.855	102.444
Isoflupredone acetate	147.466	126.174
Amiloride hydrochloride dihydrate	119.812	97.983
Amprolium hydrochloride	104.109	109.378
Hydrochlorothiazide	104.939	103.984
Sulfaguanidine	115.837	106.789
Meticrane	105.006	99.4676
Benzonatate	113.69	105.388
Hydroflumethiazide	101.08	93.3521
Sulfacetamide sodic hydrate	109.54	101.506
Heptaminol hydrochloride	105.108	100.309
Sulfathiazole	106.338	94.0356
Levodopa	107.431	106.991
Idoxuridine	111.327	105.683
Captopril	110.383	114.394
Minoxidil	93.6342	102.37
Sulfaphenazole	102.15	97.5242
Panthenol (D)	109.439	102.787
Sulfadiazine	102.691	94.3753
Norethynodrel	105.921	95.6424
Thiamphenicol	109.025	93.9577
Cimetidine	109.521	100.697
Doxylamine succinate	99.6021	101.428
Ethambutol dihydrochloride	105.058	99.6218
Antipyrine	93.2933	95.2428
Antipyrine, 4-hydroxy	100.015	92.6594
Chloramphenicol	100.383	94.2559
Epirizole	100.44	96.3092
Diprophylline	95.5209	97.8126
Triamterene	103.784	105.595
Dapsone	124.75	93.6883
Troleandomycin	99.5135	103.583
Pyrimethamine	92.2895	101.701
Hexamethonium dibromide dihydrate	94.7309	105.005
Diflunisal	93.2421	102.064
Niclosamide	90.6558	98.9879
Procaine hydrochloride	104.108	107.987
Moxisylyte hydrochoride	112.062	100.123
Betazole hydrochloride	121.528	110.94
Isoxicam	104.395	108.719
Naproxen	111.832	100.858
Naphazoline hydrochloride	113.753	115.708
Ticlopidine hydrochloride	121.342	107.765
Dicyclomine hydrochloride	117.241	100.331
Amyleine hydrochloride	108.132	99.7145
Lidocaine hydrochloride	115.069	101.79
Trichlorfon	118.831	102.148
Carbamazepine	102.677	103.514
Triflupromazine hydrochloride	112.479	106.073
Mefenamic acid	107.887	111.172
Acetohexamide	116.382	98.7691
Sulpiride	101.664	101.749
Benoxinate hydrochloride	107.824	105.859
Oxethazaine	109.946	102.191
Pheniramine maleate	101.972	103.134
Tolazoline hydrochloride	109.664	106.12
Morantel tartrate	103.621	108.157
Homatropine hydrobromide (R,S)	97.7113	110.107
Nifedipine	102.812	96.6678
Chlorpromazine hydrochloride	95.5094	98.6896
Diphenhydramine hydrochloride	100.297	86.6371
Minaprine dihydrochloride	99.0741	105.297
Miconazole	106.436	98.135
Isoxsuprine hydrochloride	103.415	97.8797
Acebutolol hydrochloride	101.551	99.0362
Tolnaftate	105.325	103.798
Todralazine hydrochloride	101.039	102.645
Imipramine hydrochloride	101.228	101.172
Sulindac	111.505	112.915
Amitryptiline hydrochloride	98.498	102.227
Adiphenine hydrochloride	99.7036	111.236
Dibucaine	112.363	107.717
Prednisone	115.316	103.475
Thioridazine hydrochloride	108.149	104.939
Diphemanil methylsulfate	108.046	107.366
Trimethobenzamide hydrochloride	103.27	103.652
Metronidazole	89.2181	85.3936
Fulvestrant	86.556	80.3027
Edrophonium chloride	101.542	77.6949
Moroxidine hydrochloride	95.837	78.1457
Baclofen (R,S)	87.3813	86.8476
Acyclovir	94.3811	85.6048
Diazoxide	97.3698	88.6118
Amidopyrine	107.302	91.6893
Busulfan	96.5789	88.1716
Pindolol	96.8501	77.1734
Khellin	85.6988	84.9137
Zimelidine dihydrochloride monohydrate	87.9227	87.1565
Azacyclonol	83.1084	82.9403
Azathioprine	84.7024	80.2449
Lynestrenol	85.3128	87.3261
Guanabenz acetate	85.3028	73.0746
Disulfiram	58.0005	61.1697
Acetylsalicylsalicylic acid	82.5812	85.5925
Mianserine hydrochloride	87.1551	87.5772
Nocodazole	98.2911	91.2143
R(-) Apomorphine hydrochloride hemihydrate	94.1015	85.2844
Amoxapine	87.2462	85.3629
Cyproheptadine hydrochloride	82.1912	75.4429
Famotidine	83.1684	84.4512
Danazol	84.0938	83.7733
Nicorandil	88.9958	71.5291
Pioglitazone	79.0943	77.7612
Nomifensine maleate	76.4031	83.7268
Dizocilpine maleate	86.622	76.7174
Oxandrolone	87.0718	83.936
Naloxone hydrochloride	82.9137	79.3204
Metolazone	90.5309	82.4661
Ciprofloxacin hydrochloride monohydrate	80.4604	90.1388
Ampicillin trihydrate	96.5345	82.0137
Haloperidol	93.3931	94.8317
Naltrexone hydrochloride dihydrate	83.4047	81.4427
Chlorpheniramine maleate	85.6754	81.2225
Nalbuphine hydrochloride	89.5593	80.6449
Picotamide monohydrate	85.2554	83.622
Triamcinolone	111.428	108.901
Bromocryptine mesylate	81.532	90.9244
Amfepramone hydrochloride	82.9162	83.0133
Dehydrocholic acid	81.6258	79.069
Tioconazole	87.7638	84.3162
Perphenazine	84.4212	89.2465
Mefloquine hydrochloride	60.5277	69.9746
Isoconazole	88.701	93.6485
Spironolactone	96.6532	90.1919
Pirenzepine dihydrochloride	96.506	79.7836
Dexamethasone acetate	132.491	116.585
Glipizide	77.0562	80.3195
Loxapine succinate	81.4223	84.1195
Hydroxyzine dihydrochloride	88.888	78.2794
Diltiazem hydrochloride	77.7751	75.3371
Methotrexate	85.9176	84.757
Astemizole	84.7972	75.1981
Clindamycin hydrochloride	112.736	86.1783
Terfenadine	84.5732	94.8725
Cefotaxime sodium salt	87.9788	85.3677
Tetracycline hydrochloride	76.1294	76.0537
Verapamil hydrochloride	83.5118	82.4407
Dipyridamole	83.197	74.5633
Chlorhexidine	90.0776	77.2308
Loperamide hydrochloride	85.2454	80.145
Chlortetracycline hydrochloride	72.5938	69.8932
Tamoxifen citrate	82.9661	84.4929
Nicergoline	88.9597	84.3456
Canrenoic acid potassium salt	81.6249	79.1956
Thioproperazine dimesylate	96.4066	87.814
Dihydroergotamine tartrate	87.462	93.1207
Erythromycin	82.4305	77.0702
Chloroxine	102.138	103.05
Didanosine	86.689	90.6187
Josamycin	80.3986	76.6602
Paclitaxel	96.9566	92.0319
Ivermectin	89.5773	82.9289
Gallamine triethiodide	85.9828	89.0206
Neomycin sulfate	84.7366	78.0682
Dihydrostreptomycin sulfate	109.469	85.4526
Gentamicine sulfate	83.2336	80.8828
Isoniazid	102.821	93.8449
Pentylenetetrazole	100.029	98.5141
Chlorzoxazone	102.986	80.2965
Ornidazole	108.018	95.1182
Ethosuximide	100.649	91.9479
Mafenide hydrochloride	102.42	96.2291
Riluzole hydrochloride	108.483	94.0279
Nitrofurantoin	108.287	84.5173
Hydralazine hydrochloride	95.1854	92.0571
Phenelzine sulfate	97.8959	116.665
Tranexamic acid	88.7232	83.3204
Etofylline	94.0103	91.5615
Tranylcypromine hydrochloride	109.096	103.525
Alverine citrate salt	96.924	90.0013
Aceclofenac	92.4274	88.608
Iproniazide phosphate	97.1861	99.3267
Sulfamethoxazole	98.4446	94.3617
Mephenesin	98.2645	95.1713
Phenformin hydrochloride	106.032	95.8668
Flutamide	104.048	103.834
Ampyrone	91.0362	84.7474
Levamisole hydrochloride	91.9188	92.1999
Pargyline hydrochloride	106.824	88.1492
Methocarbamol	108.539	105.434
Aztreonam	96.162	89.7968
Cloxacillin sodium salt	98.8263	85.9008
Catharanthine	103.032	99.5923
Pentolinium bitartrate	99.726	94.9607
Aminopurine, 6-benzyl	98.1652	99.9491
Tolbutamide	91.9038	96.1759
Midodrine hydrochloride	87.9362	92.888
Thalidomide	100.005	101.806
Oxolinic acid	95.5167	98.2514
Nimesulide	94.2615	92.4111
Asenapine maleate	89.1541	87.2705
Pentoxifylline	98.1042	87.1606
Metaraminol bitartrate	97.9157	83.7573
Salbutamol	80.8232	66.8598
Prilocaine hydrochloride	101.108	93.4309
Camptothecine (S,+)	23.9505	26.535
Ranitidine hydrochloride	85.9566	86.4561
Tiratricol, 3,3',5-triiodothyroacetic acid	84.7526	87.5582
Flufenamic acid	97.4817	92.6077
Flumequine	91.9466	95.063
Tolfenamic acid	88.0397	91.979
Meclofenamic acid sodium salt monohydrate	98.945	94.7613
Tibolone	95.3905	98.9529
Trimethoprim	98.3372	95.5714
Metoclopramide monohydrochloride	98.6882	92.9055
Fenbendazole	102.016	92.7146
Piroxicam	95.5857	94.6334
Pyrantel tartrate	83.056	86.2329
Fenspiride hydrochloride	86.7217	85.275
Gemfibrozil	82.1733	95.2011
Mefexamide hydrochloride	88.6114	87.1948
Tiapride hydrochloride	89.7005	85.7295
Mebendazole	89.1256	91.9213
Fenbufen	93.5318	85.8984
Ketoprofen	96.3094	95.3065
Indapamide	97.9007	93.5818
Norfloxacin	87.1079	90.974
Antimycin A	94.9822	95.7803
Xylometazoline hydrochloride	90.6005	80.2407
Oxymetazoline hydrochloride	101.972	74.5118
Nifenazone	88.9855	81.1552
Griseofulvin	84.0895	92.5624
Clemizole hydrochloride	93.5248	93.0579
Tropicamide	90.1886	76.1202
Nefopam hydrochloride	89.9908	87.1828
Phentolamine hydrochloride	94.9301	86.6768
Etodolac	83.0617	80.2318
Scopolamin-N-oxide hydrobromide	83.4988	70.8342
Hyoscyamine (L)	92.6286	75.3044
Chlorphensin carbamate	94.6186	80.1478
Carmofur	89.298	88.8688
Dilazep dihydrochloride	86.4523	83.0448
Ofloxacin	82.047	88.9663
Lomefloxacin hydrochloride	87.9851	91.1643
Orphenadrine hydrochloride	96.2762	82.1096
Proglumide	90.1323	93.0322
Mexiletine hydrochloride	88.8626	78.758
Flavoxate hydrochloride	88.862	86.4122
Bufexamac	89.689	91.7179
Glutethimide, para-amino	91.1947	88.5502
Dropropizine (R,S)	89.8637	92.1491
Pinacidil	96.5594	90.4789
Albendazole	101.639	81.6596
Clonidine hydrochloride	97.1994	89.0712
Bupropion hydrochloride	93.4676	85.4969
Alprenolol hydrochloride	99.2645	87.2537
Chlorothiazide	89.3657	87.3649
Diphenidol hydrochloride	91.2244	85.2049
Norethindrone	85.4557	86.4834
Nortriptyline hydrochloride	91.7235	86.5865
Niflumic acid	101.281	86.5676
Isotretinoin	118.439	127.84
Retinoic acid	107.56	105.486
Antazoline hydrochloride	84.7395	88.5286
Ethacrynic acid	102.353	94.6635
Praziquantel	90.711	91.4878
Ethisterone	85.638	75.4615
Triprolidine hydrochloride	86.8535	79.6355
Doxepin hydrochloride	86.9712	73.1355
Dyclonine hydrochloride	88.514	87.0496
Dimenhydrinate	87.8619	87.5565
Disopyramide	93.4133	84.9329
Clotrimazole	88.3935	94.1424
Vinpocetine	89.3478	83.51
Clomipramine hydrochloride	93.8792	82.3724
Fendiline hydrochloride	83.6625	84.6863
Vincamine	88.7392	81.8525
Indomethacin	85.5712	77.5892
Cortisone	89.8195	80.9047
Prednisolone	116.756	98.8353
Fenofibrate	96.466	81.2892
Bumetanide	93.4807	84.0691
Labetalol hydrochloride	93.6983	79.0773
Cinnarizine	97.775	78.7203
Methylprednisolone, 6-alpha	117.826	107.207
Quinidine hydrochloride monohydrate	97.1283	96.0605
Fludrocortisone acetate	113.073	114.073
Fenoterol hydrobromide	80.898	103.716
Homochlorcyclizine dihydrochloride	103.59	97.1241
Diethylcarbamazine citrate	109.286	98.0732
Chenodiol	112.288	90.1386
Perhexiline maleate	88.0401	89.2633
Oxybutynin chloride	102.866	94.8696
Spiperone	96.3224	84.6389
Pyrilamine maleate	97.8026	90.1959
Sulfinpyrazone	102.947	98.6909
Dantrolene sodium salt	87.8192	84.9945
Trazodone hydrochloride	87.4757	69.6168
Glafenine hydrochloride	92.3943	90.9489
Pimethixene maleate	92.8077	87.2736
Pergolide mesylate	90.2523	88.3955
Acemetacin	98.4133	91.8825
Benzydamine hydrochloride	95.4299	85.1252
Fipexide hydrochloride	91.0217	95.279
Mifepristone	96.0267	96.2972
Diperodon hydrochloride	92.8585	93.1368
Lisinopril	90.0006	76.1807
Lincomycin hydrochloride	91.8827	69.8353
Telenzepine dihydrochloride	92.4862	82.6983
Econazole nitrate	101.753	90.8432
Bupivacaine hydrochloride	93.9903	93.1676
Clemastine fumarate	93.0887	92.9301
Oxytetracycline dihydrate	99.1192	83.1291
Pimozide	96.49	89.8299
Amodiaquin dihydrochloride dihydrate	91.7679	84.7996
Mebeverine hydrochloride	99.5997	94.0686
Ifenprodil tartrate	93.3909	76.0424
Flunarizine dihydrochloride	87.936	77.6691
Trifluoperazine dihydrochloride	96.2471	83.4429
Enalapril maleate	89.0169	81.3405
Minocycline hydrochloride	79.4224	75.873
Glibenclamide	88.0353	81.4719
Guanethidine sulfate	94.2178	90.1323
Quinacrine dihydrochloride hydrate	29.3096	29.7069
Clofilium tosylate	101.849	90.9437
Fluphenazine dihydrochloride	100.341	92.2871
Streptomycin sulfate	98.4958	98.374
Alfuzosin hydrochloride	95.9164	103.531
Chlorpropamide	102.911	96.0644
Phenylpropanolamine hydrochloride	102.441	96.2552
Ascorbic acid	103.246	83.6116
Methyldopa (L,-)	89.4556	92.3188
Cefoperazone dihydrate	102.236	98.5551
Zoxazolamine	94.7522	95.9752
Tacrine hydrochloride	101.791	104.598
Bisoprolol fumarate	96.8871	91.6024
Tremorine dihydrochloride	93.6668	99.3764
Practolol	99.1288	96.933
Zidovudine, AZT	96.8865	94.1843
Sulfisoxazole	90.7845	96.1845
Zaprinast	101.451	96.2803
Chlormezanone	92.3924	105.087
Procainamide hydrochloride	88.7505	96.6471
N6-methyladenosine	105.761	98.3929
Guanfacine hydrochloride	98.2632	101.553
Domperidone	97.4679	95.0691
Furosemide	94.2966	88.1995
Methapyrilene hydrochloride	96.1015	83.7003
Desipramine hydrochloride	94.6709	96.5698
Clorgyline hydrochloride	91.0817	95.0766
Clenbuterol hydrochloride	87.3489	87.1255
Maprotiline hydrochloride	95.3554	101.902
Thioguanosine	94.0023	96.4879
Chlorprothixene hydrochloride	94.2024	105.869
Ritodrine hydrochloride	91.753	88.0516
Clozapine	92.5188	100.984
Chlorthalidone	93.9531	96.8593
Dobutamine hydrochloride	100.591	96.6635
Moclobemide	100.253	95.2889
Clopamide	93.4201	102.871
Hycanthone	66.9565	66.5594
Adenosine 5'-monophosphate monohydrate	107.216	97.0871
Amoxicillin	100.901	95.3742
Pemirolast potassium	97.9761	94.7466
Dextromethorphan hydrobromide monohydrate	96.9828	100.005
Droperidol	96.2064	102.951
Bambuterol hydrochloride	104.683	89.2908
Betamethasone	115.359	115.256
Colchicine	80.3906	97.2154
Metergoline	112.596	90.5691
Brinzolamide	99.3424	91.5474
Ambroxol hydrochloride	99.8848	92.5565
Benfluorex	101.23	95.9716
Bepridil hydrochloride	90.6316	92.4203
Meloxicam	90.1213	96.8889
Benzbromarone	96.5007	95.8962
Ketotifen fumarate	98.7975	89.0066
Debrisoquin sulfate	86.7736	98.6846
Amethopterin (R,S)	94.7843	104.179
Methylergometrine maleate	100.851	93.2871
Methiothepin maleate	107.335	95.739
Clofazimine	96.0186	95.4831
Nafronyl oxalate	114.376	96.6373
Bezafibrate	92.9197	92.0684
Nefazodone HCl	95.8876	99.2277
Clebopride maleate	103.968	92.6703
Lidoflazine	94.0107	87.6861
Betaxolol hydrochloride	90.3353	88.1207
Nicardipine hydrochloride	95.8052	93.5941
Probucol	98.2335	90.9682
Mitoxantrone dihydrochloride	20.0746	31.1065
GBR 12909 dihydrochloride	95.8743	94.2847
Carbetapentane citrate	97.0113	105.074
Dequalinium dichloride	87.2356	97.0558
Ketoconazole	106.876	97.0023
Fusidic acid sodium salt	97.3331	97.5268
Terbutaline hemisulfate	76.2463	72.7729
Ketanserin tartrate hydrate	98.2385	87.426
Hemicholinium bromide	97.6232	84.6612
Kanamycin A sulfate	89.6836	87.5618
Amikacin hydrate	100.571	107.13
Etoposide	129.716	138.189
Clomiphene citrate (Z,E)	103.984	99.0654
Oxantel pamoate	96.8175	93.323
Prochlorperazine dimaleate	109.966	91.2294
Hesperidin	91.9875	98.1549
Testosterone propionate	88.6313	88.1056
Haloprogin	96.8546	94.646
Thyroxine (L)	84.5694	83.6968
Idebenone	90.7057	83.8722
Pepstatin A	85.4115	83.0596
Morpholinoethylamino-3-benzocyclohepta-(5,6-c)-pyridazine dihydrochloride	95.9838	86.7144
Adamantamine fumarate	102.274	80.2305
Butoconazole nitrate	106.646	85.6648
Amiodarone hydrochloride	98.4115	90.6015
Amphotericin B	95.2875	82.0151
Androsterone	80.1575	84.7932
Amifostine	94.6311	83.8433
Carbarsone	82.0015	82.6618
Amlodipine	82.2112	82.4519
Modafinil	77.7365	88.1409
Bacampicillin hydrochloride	86.2859	88.7239
Lamivudine	85.0511	85.9274
Biotin	93.2852	95.374
Bisacodyl	81.3579	84.2142
Erlotinib	86.529	79.3941
Suloctidil	79.1865	81.5996
Zotepine	85.5062	89.715
Carisoprodol	89.7967	82.377
Cephalosporanic acid, 7-amino	79.4247	85.1735
Chicago sky blue 6B	82.0652	80.3414
Buflomedil hydrochloride	90.8008	86.6154
Dibenzepine hydrochloride	85.768	76.1152
Roxatidine Acetate HCl	89.0451	90.5144
Valacyclovir hydrochloride	90.2651	85.6022
Cisapride	91.3496	88.1338
Pefloxacine	82.3928	77.7303
Corticosterone	98.435	89.3399
Cyanocobalamin	88.4983	80.7757
Cefadroxil	84.9451	78.9506
Cyclosporin A	85.2314	95.4204
Digitoxigenin	20.2043	20.921
Digoxin	21.6887	21.5148
Doxorubicin hydrochloride	113.616	51.5452
Carbimazole	89.1342	84.0257
Epiandrosterone	79.5898	95.737
Estradiol-17 beta	90.6061	93.9851
Clobutinol hydrochloride	84.9023	94.2646
Gabazine bromide	90.7174	87.5652
Oxcarbazepine	98.7889	88.312
Cyclobenzaprine hydrochloride	83.0439	104.756
Carteolol hydrochloride	94.0271	82.5247
Hydrocortisone base	108.931	107.561
Hydroxytacrine maleate (R,S)	96.0966	88.1695
Pilocarpine nitrate	87.3981	130.104
Dicloxacillin sodium salt hydrate	86.565	93.3517
Alizapride HCl	84.0844	92.0803
Stanozolol	84.0706	86.4078
Calcipotriene	89.7203	91.2748
Linezolid	94.5331	86.2994
Mebhydroline 1,5-naphtalenedisulfonate	92.5908	89.4996
Meclocycline sulfosalicylate	94.7024	77.3518
Meclozine dihydrochloride	94.1152	90.4923
Melatonin	89.2274	90.1058
Butalbital	94.981	97.4432
Dinoprost trometamol	86.7722	84.8341
Tropisetron HCl	85.3457	87.0058
Cefixime	92.9832	90.289
Metrizamide	89.7621	84.8984
Quetiapine hemifumarate	86.0529	88.8695
Tosufloxacin hydrochloride	79.9628	69.9901
Efavirenz	87.881	89.9935
Rifapentine	107.273	105.59
Neostigmine bromide	93.3683	89.5798
Niridazole	88.3617	88.4853
Ceforanide	91.4181	101.585
Vatalanib	99.7129	88.5638
Itopride	91.1813	87.5339
Cefotetan	85.2992	89.4236
Fentiazac	88.8359	80.7401
Brompheniramine maleate	90.2018	95.3571
Primaquine diphosphate	104.051	102.77
Progesterone	92.1654	85.2258
Felodipine	90.3575	100.121
Raclopride	90.3227	82.4623
Closantel	101.11	91.743
Serotonin hydrochloride	102.502	94.5695
Cefotiam hydrochloride	98.4763	94.9703
Rofecoxib	101.416	94.1107
Benperidol	100.393	94.3721
Cefaclor hydrate	98.9643	108.341
Colistin sulfate	101.622	99.8055
Daunorubicin hydrochloride	49.9215	45.1688
Dosulepin hydrochloride	94.0237	86.3868
Ceftazidime pentahydrate	100.52	98.2684
Iobenguane sulfate	105.122	91.7257
Metixene hydrochloride	99.6359	172.733673*
Nitrofural	94.0324	93.8071
Omeprazole	101.686	105.061
Propylthiouracil	97.8461	99.8416
Terconazole	105.509	101.118
Tiaprofenic acid	97.8759	97.1055
Vancomycin hydrochloride	112.271	101.517
Artemisinin	100.591	114.641
Propafenone hydrochloride	100.091	100.46
Ethamivan	120.527	97.9665
Vigabatrin	95.7994	92.522
Biperiden hydrochloride	100.532	93.6995
Cetirizine dihydrochloride	98.7894	83.3262
Etifenin	98.2102	94.9055
Metaproterenol sulfate, orciprenaline sulfate	83.5482	87.1614
Sisomicin sulfate	97.6534	84.944
Sibutramine HCl	99.6759	97.9581
Acenocoumarol	99.8252	88.913
Bromperidol	101.431	116.713
Cyclizine hydrochloride	99.038	92.9235
Fluoxetine hydrochloride	103.352	92.105
Iohexol	95.3345	91.5456
Norcyclobenzaprine	91.378	81.9542
Pyrazinamide	96.8668	86.3873
Trimethadione	95.5174	84.8063
Lovastatin	107.905	101.291
Nystatine	91.7866	94.3967
Budesonide	110.497	112.184
Imipenem	98.1738	100.069
Sulfasalazine	97.6967	104.463
Lofexidine	79.2941	89.7816
Thiostrepton	39.316	35.75
Miglitol	86.4686	97.4391
Tiabendazole	98.0439	98.6646
Rifampicin	103.311	103.608
Ethionamide	93.4608	101.913
Tenoxicam	110.505	100.79
Triflusal	103.917	102.042
Mesoridazine besylate	97.5477	96.2886
Trolox	97.3491	98.075
Pirenperone	102.654	82.5701
Isoquinoline, 6,7-dimethoxy-1-methyl-1,2,3,4-tetrahydro, hydrochloride	113.076	85.2925
Phenacetin	93.9731	95.7944
Atovaquone	99.6733	98.889
Methoxamine hydrochloride	98.1925	96.6734
(S)-(-)-Atenolol	105.314	102.809
Piracetam	109.089	153.336
Phenindione	101.11	113.945
Thiocolchicoside	101.149	99.8471
Clorsulon	95.0669	86.5194
Ciclopirox ethanolamine	64.0407	53.9912
Probenecid	96.1766	97.3896
Betahistine mesylate	99.3983	92.1533
Tobramycin	96.04	99.7922
Tetramisole hydrochloride	97.8738	90.0593
Pregnenolone	111.553	107.868
Molsidomine	104.642	96.0295
Chloroquine diphosphate	100.753	90.561
Trimetazidine dihydrochloride	101.197	90.9356
Parthenolide	33.3832	42.5689
Hexetidine	91.6527	87.042
Selegiline hydrochloride	96.7085	88.087
Pentamidine isethionate	50.9072	46.8266
Tolazamide	109.46	102.703
Nifuroxazide	85.7279	78.9285
Mirtazapine	102.326	92.4143
Dirithromycin	99.6162	100.924
Gliclazide	102.116	90.7473
DO 897/99	93.8659	109.854
Prenylamine lactate	100.534	115.764
ZiprasidoneHydrochloride	99.8297	100.282
Mevastatin	109.163	96.9073
Pyridostigmine iodide	91.7163	100.688
Pentobarbital	90.8599	102.062
Atropine sulfate monohydrate	90.3134	95.7594
Eserine hemisulfate salt	106.897	105.385
Itraconazole	86.244	98.0756
Acarbose	90.3833	105.226
Entacapone	94.8276	97.1471
Nicotinamide	96.9464	91.4893
Tetracaïne hydrochloride	89.3027	94.6036
Mometasone furoate	120.754	109.994
Troglitazone	102.672	96.5811
Dacarbazine	96.1082	90.264
Tenatoprazole	106.926	98.3102
Acetopromazine maleate salt	106.489	105.035
Escitalopram oxalate	103.783	101.156
Ropinirole HCl	99.777	93.0986
Lacidipine	107.335	90.7275
Argatroban	87.5151	84.5672
Reboxetine mesylate	103.778	92.7979
Camylofine chlorhydrate	97.2838	97.2575
Papaverine hydrochloride	95.5594	93.6558
Yohimbine hydrochloride	89.494	104.651
Voriconazole	100.928	103.514
Alfacalcidol	98.3921	86.1745
Cilostazol	95.9815	89.5305
Galanthamine hydrobromide	93.8827	86.3839
Azelastine HCl	95.2036	86.1351
Etretinate	94.7917	86.6048
Emedastine	92.2164	84.6712
Etofenamate	91.416	84.8656
Zaleplon	96.4881	110.296
Diclofenac sodium	98.1358	87.6701
Exemestane	94.231	85.6436
Fomepizole	106.396	93.7664
Temozolomide	96.2101	88.9264
Xylazine	94.2454	88.0783
Celiprolol HCl	96.9648	87.8201
Zopiclone	89.535	97.6476
Tranilast	94.749	94.0145
Tizanidine HCl	101.809	89.4717
Zafirlukast	90.9318	88.0315
Butenafine Hydrochloride	85.1621	94.4081
Carbadox	88.2831	93.893
Rimantadine Hydrochloride	99.9555	91.8066
Eburnamonine (-)	121.554	89.12
Oxibendazol	95.3453	96.5342
Ipsapirone	102.606	94.6636
Hydroxychloroquine sulfate	94.7226	85.0243
Loracarbef	88.1351	98.122
Fenipentol	93.1152	86.2899
Diosmin	84.9364	93.1679
Carbidopa	86.9741	84.0163
(-)-Emtricitabine	99.6831	91.3085
Demecarium bromide	90.75	91.9967
Quipazine dimaleate salt	94.1181	93.9323
Acipimox	95.0875	90.4185
Diflorasone Diacetate	111.197	117.72
Acamprosate calcium	87.5661	96.0916
Mizolastine	95.3429	86.0745
Amisulpride	81.8282	96.0836
Pyridoxine hydrochloride	91.6242	96.2845
Mercaptopurine	90.829	91.5918
Cytarabine	118.224	118.872
Racecadotril	90.2139	94.3651
Folic acid	91.9872	88.1062
Benazepril HCl	94.5019	104.486
Aniracetam	90.7232	96.5412
Dimethisoquin hydrochloride	92.3978	93.0479
Alendronate sodium	89.9977	84.9067
Dipivefrin hydrochloride	91.2364	94.5555
Thiorphan	98.1452	89.2875
Tomoxetine hydrochloride	84.6523	84.7246
Aceclidine Hydrochloride	97.2339	103.357
Penciclovir	94.0936	92.5768
Levetiracetam	97.6308	84.55
Dexfenfluramine hydrochloride	93.0486	83.2127
Etoricoxib	93.5263	88.1728
Sertindole	96.3238	91.1381
Sulmazole	108.035	81.6089
Gefitinib	115.85	92.8898
Flunisolide	154.6	128.131
N-Acetyl-DL-homocysteine Thiolactone	121.225	94.3794
Flurandrenolide	134.762	125.649
Oxiconazole Nitrate	125.852	90.3121
Rebamipide	138.203	91.7298
Nilvadipine	150.984	91.3552
Etanidazole	131.523	87.9992
Pinaverium bromide	114.047	93.1636
Glimepiride	95.7286	84.7956
Picrotoxinin	96.5038	91.332
Mepenzolate bromide	90.6826	87.9989
Benfotiamine	97.9783	90.514
Halcinonide	135.123	124.564
Lanatoside C	29.8165	30.2085
Benzamil hydrochloride	104.267	87.7935
Suxibuzone	99.3996	86.1313
6-Furfurylaminopurine	89.9257	87.1051
Avermectin B1a	80.9633	87.6239
Pranlukast	94.9213	88.7669
D,L-Penicillamine	102.157	86.6611
Zileuton	97.2242	86.4328
Loratadine	98.187	89.5763
Tetraethylenepentamine pentahydrochloride	97.2653	81.7229
Nisoldipine	96.1662	89.1368
Acefylline	100.067	84.4404
Acitretin	133.879	132.7
Zonisamide	88.0954	87.367
Irsogladine maleate	90.1656	77.3529
Dydrogesterone	89.6734	75.5767
Sumatriptan succinate	96.0072	75.9504
Opipramol dihydrochloride	91.1447	77.4355
Nalidixic acid sodium salt	91.8145	77.5968
Oxacillin sodium	92.0207	85.6683
Beta-Escin	79.2195	77.0091
Thiamine hydrochloride	101.003	76.5632
Tazobactam	93.8903	87.47
Ibandronate sodium	85.9799	71.7312
Warfarin	81.4661	92.5187
Pranoprofen	110.471	92.468
Secnidazole	101.026	91.2283
Pempidine tartrate	100.147	91.4014
Clodronate	103.891	91.1381
Ibutilide fumarate	104.047	92.594
Thimerosal	28.68	27.4246
Tramadol hydrochloride	136.648	93.5348
Estropipate	145.233	88.4238
Butylscopolammonium (n-) bromide	118.435	90.8668
Irinotecan hydrochloride trihydrate	65.0241	60.1303
Tylosin	90.766	90.3997
Citalopram Hydrobromide	91.4819	89.7474
Promazine hydrochloride	88.1605	82.6327
Sulfamerazine	102.169	90.0831
Venlafaxine	94.2495	87.0144
Ethotoin	101.012	93.6398
3-alpha-Hydroxy-5-beta-androstan-17-one	106.573	100.01
Tetrahydrozoline hydrochloride	101.379	86.2635
Hexestrol	103.344	94.5292
Cefmetazole sodium salt	98.1873	93.2639
Trihexyphenidyl-D,L Hydrochloride	83.7785	91.7003
Succinylsulfathiazole	88.9098	80.6255
Famprofazone	96.6289	84.3434
Bromopride	94.4736	93.3208
Methyl benzethonium chloride	25.6496	50.8566
Chlorcyclizine hydrochloride	89.5638	88.7025
Diphenylpyraline hydrochloride	95.0517	88.6342
Benzethonium chloride	57.6672	69.4842
Trioxsalen	90.929	88.4841
Doxofylline	96.2826	95.9572
Sulfabenzamide	94.26	87.298
Benzocaine	112.687	86.1028
Dipyrone	95.7134	87.7178
Isosorbide dinitrate	87.4063	90.9409
Sulfachloropyridazine	85.8389	83.7898
Pramoxine hydrochloride	88.378	89.8968
Finasteride	100.335	97.0874
Fluorometholone	124.168	121.989
Cephalothin sodium salt	101.465	86.5072
Cefuroxime sodium salt	98.4902	76.8262
Althiazide	105.792	82.7084
Isopyrin hydrochloride	113.485	86.8088
Phenethicillin potassium salt	108.433	81.8165
Sulfamethoxypyridazine	114.075	84.2428
Deferoxamine mesylate	89.3314	74.2528
Mephentermine hemisulfate	119.119	91.8918
Liranaftate	129.5	82.2829
Sulfadimethoxine	115.644	90.2049
Sulfanilamide	107.654	87.6662
Balsalazide Sodium	108.605	86.8097
Sulfaquinoxaline sodium salt	85.7766	80.8758
Streptozotocin	86.9563	88.876
Metoprolol-(+,-) (+)-tartrate salt	89.8348	89.2635
Flumethasone	120.152	105.006
Flecainide acetate	85.5235	86.4407
Cefazolin sodium salt	85.5695	87.384
Trimetozine	84.3	88.6109
Folinic acid calcium salt	92.0829	85.9122
Levonordefrin	93.0824	92.3175
Ebselen	96.6521	85.6632
Nadide	84.4731	82.4874
Sulfamethizole	91.9955	90.0722
Medrysone	106.624	104.541
Flunixin meglumine	86.9133	79.8208
Spiramycin	87.7146	94.0833
Glycopyrrolate	85.0641	80.0669
Aprepitant	78.4364	84.4417
Monensin sodium salt	226.907	220.085
Isoetharine mesylate salt	98.821	74.7965
Mevalonic-D, L acid lactone	87.6363	88.3256
Terazosin hydrochloride	82.0608	82.0321
Phenazopyridine hydrochloride	81.2741	75.0246
Demeclocycline hydrochloride	79.9676	65.6388
Fenoprofen calcium salt dihydrate	86.4404	76.3593
Piperacillin sodium salt	85.2109	87.5311
Diethylstilbestrol	84.6489	85.2354
Chlorotrianisene	83.4183	76.1596
Ribostamycin sulfate salt	86.3192	90.0596
Methacholine chloride	81.9741	79.2847
Pipenzolate bromide	90.4631	86.7494
Butamben	105.915	100.588
Sulfapyridine	97.3023	113.1
Meclofenoxate hydrochloride	99.7267	97.0282
Furaltadone hydrochloride	112.893	98.4883
Ethoxyquin	114.044	102.981
Tinidazole	120.886	95.9172
Guanadrel sulfate	121.637	96.5413
Vidarabine	124.596	109.225
Sulfameter	109.043	102.315
Isopropamide iodide	104.988	95.3071
Alclometasone dipropionate	136.937	124.142
Leflunomide	77.252	80.2542
Norgestrel-(-)-D	97.5703	101.068
Fluocinonide	125.602	110.034
Sulfamethazine sodium salt	91.5872	103.966
Guaifenesin	103.181	97.1524
Alexidine dihydrochloride	98.0766	90.1383
Proadifen hydrochloride	98.7671	94.7471
Zomepirac sodium salt	98.1475	100.827
Cinoxacin	91.6251	93.2446
Clobetasol propionate	127.415	124.05
Podophyllotoxin	96.511	101.069
Clofibric acid	105.336	100.077
Bendroflumethiazide	88.1863	87.8698
Dicumarol	94.7278	107.234
Methimazole	102.699	90.1139
Merbromin	133.87	121.709
Hexylcaine hydrochloride	104.495	91.4515
Drofenine hydrochloride	98.0443	87.3345
Cycloheximide	39.0415	40.8932
(R) -Naproxen sodium salt	117.382	113.779
Propidium iodide	114.532	108.066
Cloperastine hydrochloride	94.6048	102.511
Eucatropine hydrochloride	100.03	86.689
Isocarboxazid	94.2252	93.5327
Lithocholic acid	91.6384	90.9971
Methotrimeprazine maleat salt	100.417	103.755
Dienestrol	103.904	89.4492
Pridinol methanesulfonate salt	99.5072	100.143
Amrinone	87.1906	80.4522
Carbinoxamine maleate salt	93.4577	93.4899
Methazolamide	101.329	100.16
Pyrithyldione	96.6126	98.9732
Spectinomycin dihydrochloride	98.3987	98.4762
Piromidic acid	101.088	92.5665
Trimipramine maleate salt	109.229	94.8402
Chloropyramine hydrochloride	117.002	92.3428
Furazolidone	108.883	100.866
Dichlorphenamide	106.671	101.855
Sulconazole nitrate	110.976	92.2629
Auranofin	14.1696	14.5667
Cromolyn disodium salt	90.2452	93.221
Bucladesine sodium salt	89.1722	90.8269
Cefsulodin sodium salt	89.7108	92.5144
Fosfosal	92.5565	89.3207
Suprofen	95.07	93.9613
Deflazacort	123.552	111.886
Nadolol	95.8925	92.4994
Moxalactam disodium salt	97.3233	89.778
Aminophylline	91.6791	89.7022
Azlocillin sodium salt	105.107	79.6598
Clidinium bromide	90.6296	86.5444
Sulfamonomethoxine	90.3827	80.9663
Benzthiazide	88.6889	85.2955
Trichlormethiazide	93.5498	81.3815
Oxalamine citrate salt	92.1129	84.2658
Propantheline bromide	92.1219	93.1352
Viloxazine hydrochloride	92.5747	84.89
Dimethadione	93.9629	81.9601
Ethaverine hydrochloride	104.412	88.709
Butacaine	97.6853	89.3532
Cefoxitin sodium salt	97.8871	90.7098
Ifosfamide	97.1857	101.197
Novobiocin sodium salt	94.0077	84.3292
Tetrahydroxy-1,4-quinone hydrate	104.245	87.5611
Indoprofen	99.6513	83.2712
Carbenoxolone disodium salt	95.2155	87.2909
Iocetamic acid	102.016	89.8385
Ganciclovir	101.787	85.4318
Ethopropazine hydrochloride	92.6447	83.8928
Olanzapine	120.954	102.361
Trimeprazine tartrate	123.655	97.7038
Nafcillin sodium salt monohydrate	124.745	97.8435
Procyclidine hydrochloride	115.44	100.136
Amiprilose hydrochloride	130.32	98.8692
Ethynylestradiol 3-methyl ether	115.205	110.778
(-) -Levobunolol hydrochloride	124.722	100.05
Iodixanol	110.687	98.8304
Clinafloxacin	114.008	92.0814
Equilin	111.08	96.707
Paroxetine Hydrochloride	102.163	92.9708
Nylidrin	98.8303	93.5208
Liothyronine	106.717	109.784
Roxithromycin	107.942	100.113
Beclomethasone dipropionate	138.516	142.72
Tolmetin sodium salt dihydrate	101.99	98.6781
(+) -Levobunolol hydrochloride	104.445	103.76
Doxazosin mesylate	113.122	114.919
Fluvastatin sodium salt	117.598	116.618
Methylhydantoin-5-(L)	97.6449	100.243
Gabapentin	98.0923	90.4937
Raloxifene hydrochloride	96.8694	17.9727
Etidronic acid, disodium salt	101.742	95.8319
Methylhydantoin-5-(D)	104.079	91.4455
Simvastatin	91.6235	84.2765
Azacytidine-5	108.241	100.798
Paromomycin sulfate	102.623	101.142
Acetaminophen	103.984	97.7581
Phthalylsulfathiazole	116.487	105.027
Luteolin	79.8984	64.7928
Iopamidol	105.807	97.1459
Iopromide	118.843	97.959
Theophylline monohydrate	104.416	89.9482
Theobromine	104.164	94.3044
Reserpine	102.572	93.6418
Bicalutamide	99.6427	92.7114
Scopolamine hydrochloride	101.5	101.26
Ioversol	106.929	102.765
Rabeprazole Sodium salt	98.6929	95.8294
Carbachol	100.003	101.522
Niacin	102.639	95.3097
Bemegride	99.9703	94.9107
Digoxigenin	27.9145	25.0217
Meglumine	100.141	91.052
Dolasetron mesilate	100.201	101.01
Clioquinol	95.0499	94.3148
Oxybenzone	97.4603	106.541
Promethazine hydrochloride	100.828	95.9108
Diacerein	99.3294	106.298
Esmolol hydrochloride	95.9841	97.7022
Cortisol acetate	114.424	121.201
Flubendazol	95.7731	99.0165
Felbinac	94.4837	97.6493
Butylparaben	87.3975	88.1677
Aminohippuric acid	95.065	84.2497
N-Acetyl-L-leucine	101.466	94.7982
Pipemidic acid	93.8514	89.2871
Dioxybenzone	94.4211	89.7147
Adrenosterone	95.6382	105.333
Methylatropine nitrate	94.5522	103.558
Hymecromone	89.2593	88.9391
Abacavir Sulfate	120.538	103.609
Diloxanide furoate	90.0834	85.485
Metyrapone	95.2388	99.5091
Urapidil hydrochloride	91.3094	88.4106
Fluspirilen	94.2914	82.8037
S-(+)-ibuprofen	98.915	86.6083
Ethynodiol diacetate	90.0558	87.3239
Nabumetone	100.39	90.0576
Nisoxetine hydrochloride	96.022	89.0795
(+)-Isoproterenol (+)-bitartrate salt	89.0526	87.5964
Monobenzone	104.395	97.4673
2-Aminobenzenesulfonamide	92.4418	90.5083
Estrone	99.8549	87.8957
Lorglumide sodium salt	89.553	88.2863
Nitrendipine	92.7558	88.5602
Flurbiprofen	94.3201	88.4409
Nimodipine	93.528	94.3489
Bacitracin	99.8289	90.0136
L(-)-vesamicol hydrochloride	106.426	94.853
Nizatidine	90.5777	95.4145
Thioperamide maleate	107.266	99.0467
Xamoterol hemifumarate	97.5533	92.4551
Rolipram	100.987	101.764
Thonzonium bromide	20.4885	27.0652
Idazoxan hydrochloride	113.308	97.1432
Quinapril HCl	103.653	97.2874
Nilutamide	100.313	93.3371
Ketorolac tromethamine	101.42	107.719
Protriptyline hydrochloride	102.23	94.4914
Propofol	86.1752	91.9427
S(-)Eticlopride hydrochloride	84.1569	84.6886
Primidone	96.3822	94.1634
Flucytosine	90.2309	92.8776
(-)-MK 801 hydrogen maleate	86.6815	92.0745
Bephenium hydroxynaphthoate	87.5438	94.647
Dehydroisoandosterone 3-acetate	92.1334	94.9969
Benserazide hydrochloride	96.6522	101.807
Iodipamide	96.2281	96.3121
Allopurinol	93.6319	103.98
Pentetic acid	90.997	93.0185
Bretylium tosylate	91.8592	88.984
Pralidoxime chloride	105.116	89.8382
Phenoxybenzamine hydrochloride	91.0755	83.7065
Salmeterol	90.5523	84.2042
Altretamine	90.6853	92.9317
Prazosin hydrochloride	96.2747	93.3689
Timolol maleate salt	87.3885	92.6394
(+,-)-Octopamine hydrochloride	89.6109	94.4415
Stavudine	96.7876	118.461
Crotamiton	92.636	97.3169
Toremifene	94.6794	87.6048
(R)-(+)-Atenolol	92.8027	88.0029
Tyloxapol	99.9246	101.9
Florfenicol	69.2638	62.6146
Megestrol acetate	93.1563	97.7775
Deoxycorticosterone	67.2454	67.1406
Urosiol	101.918	93.5685
Proparacaine hydrochloride	107.329	91.9326
Aminocaproic acid	94.7539	102.48
Denatonium benzoate	107.874	96.8649
Canrenone	104.638	106.28
Enilconazole	111.823	110.81
Methacycline hydrochloride	102.423	99.635
Floxuridine	119.668	111.032
Sotalol hydrochloride	104.92	97.5839
Gestrinone	80.781	77.6713
Decamethonium bromide	104.021	101.401
Darifenacin hydrobromide	102.78	108.246
Indatraline hydrochloride	106.939	110.539
Remoxipride Hydrochloride	91.6077	96.1446
THIP Hydrochloride	98.8782	97.8022
Pirlindole mesylate	100.245	98.8566
Pronethalol hydrochloride	90.4077	107.557
Naftopidil dihydrochloride	99.8756	96.5022
Tracazolate hydrochloride	96.1762	101.419
Zardaverine	59.6975	54.7007
Memantine Hydrochloride	97.8847	105.162
Ozagrel hydrochloride	94.9131	102.15
Piribedil hydrochloride	94.3428	103.528
Nitrocaramiphen hydrochloride	93.3323	94.4628
Nandrolone	61.385	60.2023
Dimaprit dihydrochloride	101.992	91.8725
Oxfendazol	101.497	106.293
Guaiacol	97.6423	99.9576
Proscillaridin A	20.3936	20.6013
Pramipexole dihydrochloride	103.04	100.938
Norgestimate	100.431	107.941
Chlormadinone acetate	104.05	110.9
Phenylbutazone	96.4827	106.535
Gliquidone	99.8417	102.241
Pizotifen malate	98.1778	102.779
Ribavirin	96.4709	103.184
Cyclopenthiazide	100.19	99.9395
Fluvoxamine maleate	96.9501	107.536
Prothionamide	96.5013	119.702
Fluticasone propionate	130.703	132.645
Zuclopenthixol dihydrochloride	103.17	110.42
Proguanil hydrochloride	100.021	107.065
Lymecycline	97.9888	104.227
Alfadolone acetate	97.7117	89.0289
Alfaxalone	100.099	93.6414
Azapropazone	98.5287	92.0656
Meptazinol hydrochloride	114.862	92.536
Apramycin	108.369	91.6089
Epitiostanol	96.9533	100.734
Fursultiamine Hydrochloride	92.8697	95.3315
Gabexate mesilate	95.1077	104.019
Pivampicillin	93.2566	94.2399
Lodoxamide	95.5563	91.3435
Flucloxacillin sodium	94.5443	95.6716
Trapidil	92.2788	86.1616
Deptropine citrate	87.9374	89.5161
Sertraline	103.814	104.639
Ethamsylate	85.1039	95.9418
Moxonidine	95.5958	93.3557
Etilefrine hydrochloride	98.9914	87.7056
Alprostadil	93.2799	95.6836
Tribenoside	88.5876	95.985
Rimexolone	118.522	104.544
Isradipine	93.2969	89.4167
Nifekalant	85.3435	95.5241
Isometheptene mucate	79.3391	91.3128
Nifurtimox	36.3943	93.0033
Letrozole	95.4732	95.5295
Arbutin	93.3292	100.853
Tocainide hydrochloride	87.1615	92.487
Benzathine benzylpenicillin	90.829	95.7905
Risperidone	91.747	97.7554
Torsemide	86.9526	99.1611
Halofantrine hydrochloride	90.2641	89.4692
Articaine hydrochloride	86.7611	89.0709
Nomegestrol acetate	85.8789	88.0906
Pancuronium bromide	100.873	93.9127
Molindone hydrochloride	86.2377	90.1814
Alcuronium chloride	97.2841	87.0336
Zalcitabine	98.5298	98.6908
Methyldopate hydrochloride	95.0287	93.4984
Levocabastine hydrochloride	99.3032	91.3596
Pyrvinium pamoate	132.298	110.331
Etomidate	102.475	96.4282
Tridihexethyl chloride	105.096	102.641
Penbutolol sulfate	105.879	94.4125
Prednicarbate	129.788	127.146
Sertaconazole nitrate	106.843	103.927
Repaglinide	107.982	98.2055
Piretanide	115.635	99.3958
Piperacetazine	117.378	104.433
Oxyphenbutazone	96.3919	108.623
Quinethazone	99.5639	105.634
Moricizine hydrochloride	91.3463	99.515
Iopanoic acid	90.9359	100.85
Pivmecillinam hydrochloride	90.6588	102.321
Levopropoxyphene napsylate	100.306	96.9997
Piperidolate hydrochloride	90.4521	95.6823
Trifluridine	100.413	103.217
Oxprenolol hydrochloride	94.4793	95.6549
Ondansetron Hydrochloride	100.342	102.4
Propoxycaine hydrochloride	90.203	104.217
Oxaprozin	90.6928	110.066
Phensuximide	104.927	89.8606
Ioxaglic acid	90.0538	97.5547
Naftifine hydrochloride	91.7151	94.0476
Meprylcaine hydrochloride	100.482	107.804
Milrinone	91.1165	104.442
Methantheline bromide	92.197	98.8268
Ticarcillin sodium	92.2681	101.466
Thiethylperazine dimalate	92.2131	103.184
Mesalamine	91.4573	107.263
Vorinostat	123.957	124.724
Imidurea	102.013	101.71
Lansoprazole	97.1566	89.2175
Bethanechol chloride	129.666	93.0173
Cyproterone acetate	95.5248	97.3019
(R)-Propranolol hydrochloride	91.7262	94.5636
Ciprofibrate	90.5237	104.951
Formestane	101.312	105.604
Benzylpenicillin sodium	97.7829	106.67
Chlorambucil	92.8552	103.831
Methiazole	114.626	135.264
(S)-propranolol hydrochloride	108.036	91.7823
(-)-Eseroline fumarate salt	116.25	114.723
Isosorbide mononitrate	106.252	97.4256
Levalbuterol hydrochloride	82.8436	94.8676
Topiramate	107.321	100.199
D-cycloserine	116.255	98.4278
2-Chloropyrazine	109.252	98.8073
(+,-)-Synephrine	111.148	110.704
(S)-(-)-Cycloserine	106.205	100.065
Homosalate	99.3606	95.3356
Spaglumic acid	98.5529	101.301
Ranolazine	98.4248	103.053
Misoprostol	95.3342	104.271
Sulfadoxine	88.6402	88.749
Cyclopentolate hydrochloride	99.9056	111.297
Estriol	106.65	98.4305
(-)-Isoproterenol hydrochloride	94.7217	101.814
Sarafloxacin	100.837	88.6841
Nialamide	99.508	107.012
Toltrazuril	84.4837	105.821
Perindopril	97.2029	98.9909
Fexofenadine HCl	97.3364	109.707
4-aminosalicylic acid	104.13	112.208
Clonixin Lysinate	93.8445	92.1811
Verteporfin	86.2985	26.5474
Meropenem	97.9603	115.642
Ramipril	98.83	101.367
Mephenytoin	95.6287	97.3116
Rifabutin	103.601	107.612
Parbendazole	93.772	106.931
Mecamylamine hydrochloride	99.4481	100.645
Procarbazine hydrochloride	96.2904	99.7281
Viomycin sulfate	94.7217	99.777
Saquinavir mesylate	90.4252	109.424
Ronidazole	102.927	101.855
Dorzolamide hydrochloride	93.0534	104.537
Azaperone	98.1993	106.221
Cefepime hydrochloride	92.4255	89.9253
Clocortolone pivalate	126.088	134.277
Nadifloxacin	95.1552	94.8889
Buspirone hydrochloride	101.255	81.9111
Anastrozole	110.963	93.6969
Doxycycline hydrochloride	103.772	72.2714
Sulbactam	100.341	90.6779
Fleroxacin	100.665	93.0943
Clavulanate potassium salt	103.063	89.9828
Valproic acid	105.839	83.1509
Mepivacaine hydrochloride	93.5794	95.3332
Rifaximin	103.248	95.2438
Estradiol Valerate	90.1759	90.5511
Acetylcysteine	88.3633	93.627
Melengestrol acetate	106.4	115.915
Bromhexine hydrochloride	88.9137	86.554
Anethole-trithione	82.4023	87.8241
Amcinonide	111.858	117.371
Caffeine	88.7893	87.2678
Carvedilol	92.4473	89.2087
Methenamine	87.275	99.2851
Phentermine hydrochloride	96.9616	90.6867
Diclazuril	83.1649	91.3705
Famciclovir	95.6712	94.3655
Dopamine hydrochloride	89.9992	88.0941
Cefdinir	91.7075	97.5383
Carprofen	88.1021	117.01
Celecoxib	87.3808	94.8868
Candesartan	90.3461	95.7174
Fludarabine	116.135	112.115
Cladribine	95.8899	102.92
Vardenafil	94.7706	90.4908
Fluconazole	93.9769	87.6315
5-fluorouracil	97.1169	92.1784
Mesna	89.004	103.202
Mitotane	89.5051	93.7113
Ambrisentan	85.1963	94.5828
Triclosan	90.0719	99.0034
Enoxacin	86.9225	89.7923
Olopatadine hydrochloride	92.8867	97.0105
Granisetron	85.5707	101.048
Anthralin	87.037	87.3986
Lamotrigine	90.7856	97.7715
Clofibrate	98.4602	98.8668
Cyclophosphamide	96.604	93.9226
Aripiprazole	100.796	56.356
Ethinylestradiol	95.3999	99.5892
Fluocinolone acetonide	128.668	115.978
Sparfloxacin	110.377	95.3852
Desloratadine	102.817	102.516
Clarithromycin	92.3452	96.2784
Tripelennamine hydrochloride	100.077	98.2757
Tulobuterol	94.1561	91.0564
Topotecan	25.8572	28.2412
Atorvastatin	94.7365	95.9259
Azithromycin	92.6977	59.1672
Ibudilast	96.3296	88.4692
Losartan	84.7721	86.1478
Benztropine mesylate	90.9383	89.7959
Vecuronium bromide	94.4399	95.8176
Telmisartan	101.377	105.055
Nalmefene hydrochloride	92.9476	91.4986
Bifonazole	78.9496	97.9968
Gatifloxacin	98.5046	97.2246
Bosentan	92.2299	95.0251
Gemcitabine	103.977	69.2143
Olmesartan	97.269	89.9006
Racepinephrine HCl	89.9155	86.8513
Montelukast	92.7728	103.704
Docetaxel	104.746	118.546
Cilnidipine	94.8909	85.0633
Imiquimod	98.8072	100.072
Fosinopril	88.9816	93.844
Imatinib	103.517	89.4869
Moxifloxacin	92.0124	81.0399
Formoterol fumarate	98.2118	84.99
Rufloxacin	85.0216	95.5141
Pravastatin	85.7691	88.9319
Rosiglitazone Hydrochloride	97.3014	101.721
Rivastigmine	107.652	92.1269
Sildenafil	98.2992	95.8264
Acetylsalicylic acid	96.9979	97.9626
Hexachlorophene	118.385	116.702
Nelfinavir mesylate	97.2264	87.0173
Silodosin	101.918	98.8673
Trimebutine	98.6872	90.2722
Nevirapine	107.628	96.0987
Doxapram hydrochloride	92.9916	96.0067
Amlexanox	112.218	104.546
Amorolfine hydrochloride	94.4409	88.1353
Enrofloxacin	93.9452	79.3326
Ubenimex	112.761	97.3728
Troxipide	98.7453	96.8262
Ipriflavone	91.124	92.7409
Ezetimibe	92.7991	89.1828
Rizatriptan benzoate	93.3364	97.8359
Tegaserod maleate	61.80338602*	275.0203741*
Pantoprazole sodium	93.437	83.5238
Tegafur	98.67	93.9455
Tolcapone	84.753	90.2229
Altrenogest	91.56	95.6273
Felbamate	93.1719	81.9472
Estramustine	100.512	83.9158
(R)-Duloxetine hydrochloride	85.8013	97.7479
Donepezil hydrochloride	88.1515	93.2759
1,8-Dihydroxyanthraquinone	82.2285	83.1364
Nitazoxanide	92.2797	97.3088
Nateglinide	92.2907	92.589
Avobenzone	98.0569	92.4264
Algestone acetophenide	92.3208	93.5859
Actarit	104.232	84.1507
Ethoxzolamide	94.6943	84.436
Azatadine maleate	86.9011	87.1081
Aminacrine	50.0395	42.4388
Pidotimod	84.7839	83.9991
Benidipine hydrochloride	82.9121	85.552
Perospirone	104.018	95.7413
Cefpiramide	88.2509	88.1012
Fenoldopam	93.0387	93.9898
Adapalene	113.516	122.546
Diatrizoic acid dihydrate	97.7649	94.3417
Dofetilide	94.9012	94.2232
Phenprobamate	93.4862	95.3867
Cefuroxime axetil	102.978	91.9297
Anagrelide	61.4047	52.8123
Clopidogrel	96.5072	101.138
Benzoxiquine	111.242	96.0138
Phenothiazine	93.7455	92.3648
Enalaprilat dihydrate	104.352	101.348
Pregabalin	111.467	90.5723
Homoveratrylamine	105.568	99.6749
Zoledronic acid hydrate	97.062	100.372
Cefpodoxime proxetil	95.5023	96.1758
Irbesartan	89.0325	91.6331
Indinavir sulfate	94.0885	99.7883
Terbinafine	94.377	93.1593
Histamine dihydrochloride	101.695	98.7935
Rasagiline	91.6473	88.4716
Flumethasone pivalate	135.326	135.463
Lofepramine	95.921	101.062
Valdecoxib	98.1027	103.899
Besifloxacin hydrochloride	86.3744	89.9714
Ritonavir	90.8634	100.693
Epirubicin hydrochloride	82.3447	51.9611
Loteprednol etabonate	119.317	120.508
Tolterodine tartrate	93.593	87.3004
Lomerizine hydrochloride	69.3372	90.7597
Ampiroxicam	87.2875	86.9447
Alosetron hydrochloride	86.1612	88.9504
Risedronic acid monohydrate	91.5977	99.8638
Palonosetron hydrochloride	107.103	94.573
Oxymetholone	100.721	93.4678
Latanoprost	96.2513	101.239
Cisatracurium besylate	93.223	95.5549
Pemetrexed disodium	89.1744	93.7826
Raltitrexed	89.2953	99.9873
Ceftibuten	96.4525	96.291
Valsartan	94.1196	95.7504
Milnacipran hydrochloride	93.3462	99.4497
Triclabendazole	96.6846	96.1997
Brimondine L-Tartrate	102.183	93.7673
Desonide	132.05	131.917
Cefprozil	96.0746	94.6733
Control	24.2855	23.6659
Control	24.8828	33.8652
Control	18.5458	18.947
Control	20.0343	20.3383
Control	24.7134	22.5045
Control	21.6331	22.2973
Control	16.8946	18.0596
Control	23.9707	20.8693
Control	27.6428	26.4114
Control	28.6348	24.3418
Control	21.1204	20.3393
Control	27.8134	22.9352
Control	24.2686	26.4238
Control	26.3452	29.4159
Control	29.417	22.7826
Control	21.9554	22.802
Control	28.4432	22.8978
Control	27.7253	21.5697
Control	33.6639	21.2484
Control	17.6455	18.3978
Control	26.2024	20.4802
Control	25.3792	21.5804
Control	24.9544	22.1924
Control	26.1652	23.4542
Control	19.7777	17.3773
Control	17.1172	14.5557
Control	19.3241	17.0006
Control	38.1365	22.4088
Control	29.6627	22.3059
Control	28.0295	22.7873
Control	16.7325	14.6828
Control	17.2499	15.439
Control + IL-1beta	96.5511	103.449
Control + IL-1beta	104.947	95.0527
Control + IL-1beta	105.038	94.9622
Control + IL-1beta	106.561	93.4389
Control + IL-1beta	106.575	93.4248
Control + IL-1beta	108.988	91.0121
Control + IL-1beta	105.008	94.9924
Control + IL-1beta	101.496	98.5036
Control + IL-1beta	96.6953	103.305
Control + IL-1beta	99.884	100.116
Control + IL-1beta	112.235	87.7647
Control + IL-1beta	104.407	95.5932
Control + IL-1beta	108.096	91.9042
Control + IL-1beta	111.728	88.2718
Control + IL-1beta	116.234	83.7659
Control + IL-1beta	104.818	95.1822
Control + IL-1beta	108.605	91.3952
Control + IL-1beta	106.729	93.2712
Control + IL-1beta	111.743	88.2574
Control + IL-1beta	98.5908	101.409
Control + IL-1beta	100.044	99.9555
Control + IL-1beta	111.686	88.3136
Control + IL-1beta	96.3696	103.63
Control + IL-1beta	105.61	94.3901
Control + IL-1beta	94.7216	105.278
Control + IL-1beta	99.3323	100.668
Control + IL-1beta	98.302	101.698
Control + IL-1beta	102.597	97.4026
Control + IL-1beta	102.238	97.7621
Control + IL-1beta	100.407	99.5931
Control + IL-1beta	108.118	91.8824
Control + IL-1beta	98.1361	101.864
Veh	23.471	23.8186
Veh	28.7322	24.8317
Veh	25.523	18.8757
Veh	31.883	18.4123
Veh	22.381	22.2565
Veh	22.206	20.8064
Veh	16.7771	14.071
Veh	23.4432	21.0521
Veh	22.5414	21.9707
Veh	24.4563	20.1088
Veh	19.6745	20.1115
Veh	21.2254	28.3131
Veh	25.5101	24.0238
Veh	25.1347	25.3913
Veh	25.6884	23.9791
Veh	20.6501	20.4605
Veh	28.176	22.4616
Veh	23.9683	21.7707
Veh	24.8994	21.8871
Veh	16.7659	17.691
Veh	21.5312	24.0189
Veh	23.6453	21.8148
Veh	24.3117	24.0141
Veh	62.0175	22.7991
Veh	18.0627	17.6867
Veh	14.7557	15.4852
Veh	16.9906	16.5156
Veh	24.0685	23.1992
Veh	24.5885	22.6325
Veh	39.5312	23.6491
Veh	14.9411	16.0005
Veh	15.1353	14.5617
Veh + IL-1beta	103.122	104.882
Veh + IL-1beta	106.609	105.241
Veh + IL-1beta	94.7454	82.0904
Veh + IL-1beta	88.3942	93.6191
Veh + IL-1beta	114.701	101.658
Veh + IL-1beta	106.829	99.6792
Veh + IL-1beta	102.761	96.4727
Veh + IL-1beta	98.8535	95.0918
Veh + IL-1beta	96.4777	94.1634
Veh + IL-1beta	95.1274	97.6064
Veh + IL-1beta	91.0517	97.2514
Veh + IL-1beta	95.3361	95.9758
Veh + IL-1beta	85.9847	115.001
Veh + IL-1beta	116.079	92.6494
Veh + IL-1beta	93.2135	87.2338
Veh + IL-1beta	95.2172	97.2566
Veh + IL-1beta	82.7416	82.3857
Veh + IL-1beta	94.1521	93.4661
Veh + IL-1beta	107.253	81.1114
Veh + IL-1beta	96.2973	95.826
Veh + IL-1beta	103.154	93.9738
Veh + IL-1beta	101.038	93.2235
Veh + IL-1beta	103.002	102.624
Veh + IL-1beta	97.6842	107.638
Veh + IL-1beta	89.4156	93.386
Veh + IL-1beta	91.8072	93.1494
Veh + IL-1beta	98.6385	107.945
Veh + IL-1beta	106.322	103.015
Veh + IL-1beta	89.4727	96.2961
Veh + IL-1beta	105.28	97.0755
Veh + IL-1beta	95.5019	92.901
Veh + IL-1beta	93.0694	94.278
TGF 1ng/ml	20.8593	21.5195
TGF 1ng/ml	21.1586	21.329
TGF 1ng/ml	16.06	15.9277
TGF 1ng/ml	51.6935	16.5406
TGF 1ng/ml	19.9166	19.8673
TGF 1ng/ml	18.0414	20.1547
TGF 1ng/ml	13.404	12.8544
TGF 1ng/ml	19.5317	20.1575
TGF 1ng/ml	19.0077	18.8182
TGF 1ng/ml	19.5385	20.4976
TGF 1ng/ml	18.0475	17.4671
TGF 1ng/ml	18.8671	18.7836
TGF 1ng/ml	22.3391	25.1281
TGF 1ng/ml	22.414	22.0427
TGF 1ng/ml	23.0392	21.3198
TGF 1ng/ml	19.4929	19.196
TGF 1ng/ml	21.3398	20.0129
TGF 1ng/ml	20.3572	18.714
TGF 1ng/ml	20.7362	19.0708
TGF 1ng/ml	16.5429	16.6453
TGF 1ng/ml	18.4491	18.1913
TGF 1ng/ml	21.2454	21.8686
TGF 1ng/ml	24.3393	19.617
TGF 1ng/ml	33.3963	20.095
TGF 1ng/ml	15.5245	15.9122
TGF 1ng/ml	14.0425	13.5442
TGF 1ng/ml	15.5267	14.5646
TGF 1ng/ml	21.5809	20.3665
TGF 1ng/ml	22.261	18.906
TGF 1ng/ml	19.865	19.9552
TGF 1ng/ml	13.586	13.6289
TGF 1ng/ml	13.9485	13.5595
TGF 1ng/ml + IL-1beta	79.3272	71.5691
TGF 1ng/ml + IL-1beta	76.2126	70.6116
TGF 1ng/ml + IL-1beta	69.8222	69.7291
TGF 1ng/ml + IL-1beta	61.8407	55.5335
TGF 1ng/ml + IL-1beta	68.3406	64.9228
TGF 1ng/ml + IL-1beta	69.4975	69.2928
TGF 1ng/ml + IL-1beta	69.4037	59.8871
TGF 1ng/ml + IL-1beta	80.5713	93.4202
TGF 1ng/ml + IL-1beta	89.7542	81.2968
TGF 1ng/ml + IL-1beta	73.0854	77.3584
TGF 1ng/ml + IL-1beta	62.2578	62.3372
TGF 1ng/ml + IL-1beta	72.8499	79.6883
TGF 1ng/ml + IL-1beta	67.0307	58.1272
TGF 1ng/ml + IL-1beta	66.5904	75.0058
TGF 1ng/ml + IL-1beta	69.1996	57.6669
TGF 1ng/ml + IL-1beta	73.9234	72.6912
TGF 1ng/ml + IL-1beta	70.2204	60.3578
TGF 1ng/ml + IL-1beta	63.558	58.5132
TGF 1ng/ml + IL-1beta	72.8079	59.2832
TGF 1ng/ml + IL-1beta	74.835	63.3761
TGF 1ng/ml + IL-1beta	78.0706	64.6525
TGF 1ng/ml + IL-1beta	73.9173	67.2689
TGF 1ng/ml + IL-1beta	76.4256	57.839
TGF 1ng/ml + IL-1beta	77.221	80.1543
TGF 1ng/ml + IL-1beta	68.9645	72.3949
TGF 1ng/ml + IL-1beta	69.9036	72.6818
TGF 1ng/ml + IL-1beta	68.052	71.7985
TGF 1ng/ml + IL-1beta	107.54	70.024
TGF 1ng/ml + IL-1beta	115.418	67.1032
TGF 1ng/ml + IL-1beta	64.8723	75.7848
TGF 1ng/ml + IL-1beta	64.0558	63.425
TGF 1ng/ml + IL-1beta	68.9964	62.418
TGF 10ng/ml	20.1454	28.6393
TGF 10ng/ml	21.6412	21.8402
TGF 10ng/ml	15.8115	17.5646
TGF 10ng/ml	17.1917	16.8229
TGF 10ng/ml	20.5869	20.5384
TGF 10ng/ml	19.1683	20.5268
TGF 10ng/ml	13.1861	13.5942
TGF 10ng/ml	18.6688	18.8061
TGF 10ng/ml	21.7518	19.033
TGF 10ng/ml	19.992	19.7527
TGF 10ng/ml	35.6031	17.3021
TGF 10ng/ml	18.8002	20.4707
TGF 10ng/ml	22.7218	25.415
TGF 10ng/ml	29.1952	32.8731
TGF 10ng/ml	20.3428	27.0434
TGF 10ng/ml	19.2119	26.3207
TGF 10ng/ml	21.4302	21.0717
TGF 10ng/ml	21.0258	21.0451
TGF 10ng/ml	19.0706	19.6399
TGF 10ng/ml	16.5681	17.6786
TGF 10ng/ml	18.2131	18.8063
TGF 10ng/ml	21.9689	24.6116
TGF 10ng/ml	19.8084	21.3548
TGF 10ng/ml	25.3377	21.7862
TGF 10ng/ml	15.7704	15.7341
TGF 10ng/ml	13.5401	13.5904
TGF 10ng/ml	18.4967	15.4977
TGF 10ng/ml	20.4841	21.4744
TGF 10ng/ml	23.0263	19.5685
TGF 10ng/ml	20.826	20.1547
TGF 10ng/ml	13.7595	14.0556
TGF 10ng/ml	14.3499	12.9466
TGF 10ng/ml + IL-1beta	71.8965	69.2916
TGF 10ng/ml + IL-1beta	80.7154	81.1848
TGF 10ng/ml + IL-1beta	67.6894	67.804
TGF 10ng/ml + IL-1beta	56.5047	62.315
TGF 10ng/ml + IL-1beta	71.884	68.6201
TGF 10ng/ml + IL-1beta	76.3139	78.3681
TGF 10ng/ml + IL-1beta	68.1212	62.6782
TGF 10ng/ml + IL-1beta	72.0449	62.1972
TGF 10ng/ml + IL-1beta	71.948	82.4791
TGF 10ng/ml + IL-1beta	76.4493	72.8841
TGF 10ng/ml + IL-1beta	71.0773	69.863
TGF 10ng/ml + IL-1beta	82.6759	76.4944
TGF 10ng/ml + IL-1beta	75.951	70.5862
TGF 10ng/ml + IL-1beta	69.0261	68.944
TGF 10ng/ml + IL-1beta	92.1642	72.0426
TGF 10ng/ml + IL-1beta	70.5828	79.2751
TGF 10ng/ml + IL-1beta	58.8158	54.5082
TGF 10ng/ml + IL-1beta	72.4274	64.3355
TGF 10ng/ml + IL-1beta	77.3214	57.3039
TGF 10ng/ml + IL-1beta	60.8395	73.8877
TGF 10ng/ml + IL-1beta	82.4244	67.5472
TGF 10ng/ml + IL-1beta	72.7537	62.4757
TGF 10ng/ml + IL-1beta	65.5295	67.7366
TGF 10ng/ml + IL-1beta	70.8606	85.6769
TGF 10ng/ml + IL-1beta	73.0309	78.387
TGF 10ng/ml + IL-1beta	70.3459	67.9295
TGF 10ng/ml + IL-1beta	64.45	73.6269
TGF 10ng/ml + IL-1beta	71.7774	63.2138
TGF 10ng/ml + IL-1beta	66.9733	82.8149
TGF 10ng/ml + IL-1beta	72.6384	81.7099
TGF 10ng/ml + IL-1beta	66.5069	65.7428
TGF 10ng/ml + IL-1beta	61.1469	63.6384

## Sheet: Fig 1d
Drug	MCP-1 intensity
Azaguanine-8	104.395	91.1072
Allantoin	108.54	102.459
Acetazolamide	112.964	105.027
Metformin hydrochloride	103.335	103.176
Atracurium besylate	112.855	102.444
Isoflupredone acetate	147.466	126.174
Amiloride hydrochloride dihydrate	119.812	97.983
Amprolium hydrochloride	104.109	109.378
Hydrochlorothiazide	104.939	103.984
Sulfaguanidine	115.837	106.789
Meticrane	105.006	99.4676
Benzonatate	113.69	105.388
Hydroflumethiazide	101.08	93.3521
Sulfacetamide sodic hydrate	109.54	101.506
Heptaminol hydrochloride	105.108	100.309
Sulfathiazole	106.338	94.0356
Levodopa	107.431	106.991
Idoxuridine	111.327	105.683
Captopril	110.383	114.394
Minoxidil	93.6342	102.37
Sulfaphenazole	102.15	97.5242
Panthenol (D)	109.439	102.787
Sulfadiazine	102.691	94.3753
Norethynodrel	105.921	95.6424
Thiamphenicol	109.025	93.9577
Cimetidine	109.521	100.697
Doxylamine succinate	99.6021	101.428
Ethambutol dihydrochloride	105.058	99.6218
Antipyrine	93.2933	95.2428
Antipyrine, 4-hydroxy	100.015	92.6594
Chloramphenicol	100.383	94.2559
Epirizole	100.44	96.3092
Diprophylline	95.5209	97.8126
Triamterene	103.784	105.595
Dapsone	124.75	93.6883
Troleandomycin	99.5135	103.583
Pyrimethamine	92.2895	101.701
Hexamethonium dibromide dihydrate	94.7309	105.005
Diflunisal	93.2421	102.064
Niclosamide	90.6558	98.9879
Procaine hydrochloride	104.108	107.987
Moxisylyte hydrochoride	112.062	100.123
Betazole hydrochloride	121.528	110.94
Isoxicam	104.395	108.719
Naproxen	111.832	100.858
Naphazoline hydrochloride	113.753	115.708
Ticlopidine hydrochloride	121.342	107.765
Dicyclomine hydrochloride	117.241	100.331
Amyleine hydrochloride	108.132	99.7145
Lidocaine hydrochloride	115.069	101.79
Trichlorfon	118.831	102.148
Carbamazepine	102.677	103.514
Triflupromazine hydrochloride	112.479	106.073
Mefenamic acid	107.887	111.172
Acetohexamide	116.382	98.7691
Sulpiride	101.664	101.749
Benoxinate hydrochloride	107.824	105.859
Oxethazaine	109.946	102.191
Pheniramine maleate	101.972	103.134
Tolazoline hydrochloride	109.664	106.12
Morantel tartrate	103.621	108.157
Homatropine hydrobromide (R,S)	97.7113	110.107
Nifedipine	102.812	96.6678
Chlorpromazine hydrochloride	95.5094	98.6896
Diphenhydramine hydrochloride	100.297	86.6371
Minaprine dihydrochloride	99.0741	105.297
Miconazole	106.436	98.135
Isoxsuprine hydrochloride	103.415	97.8797
Acebutolol hydrochloride	101.551	99.0362
Tolnaftate	105.325	103.798
Todralazine hydrochloride	101.039	102.645
Imipramine hydrochloride	101.228	101.172
Sulindac	111.505	112.915
Amitryptiline hydrochloride	98.498	102.227
Adiphenine hydrochloride	99.7036	111.236
Dibucaine	112.363	107.717
Prednisone	115.316	103.475
Thioridazine hydrochloride	108.149	104.939
Diphemanil methylsulfate	108.046	107.366
Trimethobenzamide hydrochloride	103.27	103.652
Metronidazole	89.2181	85.3936
Fulvestrant	86.556	80.3027
Edrophonium chloride	101.542	77.6949
Moroxidine hydrochloride	95.837	78.1457
Baclofen (R,S)	87.3813	86.8476
Acyclovir	94.3811	85.6048
Diazoxide	97.3698	88.6118
Amidopyrine	107.302	91.6893
Busulfan	96.5789	88.1716
Pindolol	96.8501	77.1734
Khellin	85.6988	84.9137
Zimelidine dihydrochloride monohydrate	87.9227	87.1565
Azacyclonol	83.1084	82.9403
Azathioprine	84.7024	80.2449
Lynestrenol	85.3128	87.3261
Guanabenz acetate	85.3028	73.0746
Disulfiram	58.0005	61.1697
Acetylsalicylsalicylic acid	82.5812	85.5925
Mianserine hydrochloride	87.1551	87.5772
Nocodazole	98.2911	91.2143
R(-) Apomorphine hydrochloride hemihydrate	94.1015	85.2844
Amoxapine	87.2462	85.3629
Cyproheptadine hydrochloride	82.1912	75.4429
Famotidine	83.1684	84.4512
Danazol	84.0938	83.7733
Nicorandil	88.9958	71.5291
Pioglitazone	79.0943	77.7612
Nomifensine maleate	76.4031	83.7268
Dizocilpine maleate	86.622	76.7174
Oxandrolone	87.0718	83.936
Naloxone hydrochloride	82.9137	79.3204
Metolazone	90.5309	82.4661
Ciprofloxacin hydrochloride monohydrate	80.4604	90.1388
Ampicillin trihydrate	96.5345	82.0137
Haloperidol	93.3931	94.8317
Naltrexone hydrochloride dihydrate	83.4047	81.4427
Chlorpheniramine maleate	85.6754	81.2225
Nalbuphine hydrochloride	89.5593	80.6449
Picotamide monohydrate	85.2554	83.622
Triamcinolone	111.428	108.901
Bromocryptine mesylate	81.532	90.9244
Amfepramone hydrochloride	82.9162	83.0133
Dehydrocholic acid	81.6258	79.069
Tioconazole	87.7638	84.3162
Perphenazine	84.4212	89.2465
Mefloquine hydrochloride	60.5277	69.9746
Isoconazole	88.701	93.6485
Spironolactone	96.6532	90.1919
Pirenzepine dihydrochloride	96.506	79.7836
Dexamethasone acetate	132.491	116.585
Glipizide	77.0562	80.3195
Loxapine succinate	81.4223	84.1195
Hydroxyzine dihydrochloride	88.888	78.2794
Diltiazem hydrochloride	77.7751	75.3371
Methotrexate	85.9176	84.757
Astemizole	84.7972	75.1981
Clindamycin hydrochloride	112.736	86.1783
Terfenadine	84.5732	94.8725
Cefotaxime sodium salt	87.9788	85.3677
Tetracycline hydrochloride	76.1294	76.0537
Verapamil hydrochloride	83.5118	82.4407
Dipyridamole	83.197	74.5633
Chlorhexidine	90.0776	77.2308
Loperamide hydrochloride	85.2454	80.145
Chlortetracycline hydrochloride	72.5938	69.8932
Tamoxifen citrate	82.9661	84.4929
Nicergoline	88.9597	84.3456
Canrenoic acid potassium salt	81.6249	79.1956
Thioproperazine dimesylate	96.4066	87.814
Dihydroergotamine tartrate	87.462	93.1207
Erythromycin	82.4305	77.0702
Chloroxine	102.138	103.05
Didanosine	86.689	90.6187
Josamycin	80.3986	76.6602
Paclitaxel	96.9566	92.0319
Ivermectin	89.5773	82.9289
Gallamine triethiodide	85.9828	89.0206
Neomycin sulfate	84.7366	78.0682
Dihydrostreptomycin sulfate	109.469	85.4526
Gentamicine sulfate	83.2336	80.8828
Isoniazid	102.821	93.8449
Pentylenetetrazole	100.029	98.5141
Chlorzoxazone	102.986	80.2965
Ornidazole	108.018	95.1182
Ethosuximide	100.649	91.9479
Mafenide hydrochloride	102.42	96.2291
Riluzole hydrochloride	108.483	94.0279
Nitrofurantoin	108.287	84.5173
Hydralazine hydrochloride	95.1854	92.0571
Phenelzine sulfate	97.8959	116.665
Tranexamic acid	88.7232	83.3204
Etofylline	94.0103	91.5615
Tranylcypromine hydrochloride	109.096	103.525
Alverine citrate salt	96.924	90.0013
Aceclofenac	92.4274	88.608
Iproniazide phosphate	97.1861	99.3267
Sulfamethoxazole	98.4446	94.3617
Mephenesin	98.2645	95.1713
Phenformin hydrochloride	106.032	95.8668
Flutamide	104.048	103.834
Ampyrone	91.0362	84.7474
Levamisole hydrochloride	91.9188	92.1999
Pargyline hydrochloride	106.824	88.1492
Methocarbamol	108.539	105.434
Aztreonam	96.162	89.7968
Cloxacillin sodium salt	98.8263	85.9008
Catharanthine	103.032	99.5923
Pentolinium bitartrate	99.726	94.9607
Aminopurine, 6-benzyl	98.1652	99.9491
Tolbutamide	91.9038	96.1759
Midodrine hydrochloride	87.9362	92.888
Thalidomide	100.005	101.806
Oxolinic acid	95.5167	98.2514
Nimesulide	94.2615	92.4111
Asenapine maleate	89.1541	87.2705
Pentoxifylline	98.1042	87.1606
Metaraminol bitartrate	97.9157	83.7573
Salbutamol	80.8232	66.8598
Prilocaine hydrochloride	101.108	93.4309
Camptothecine (S,+)	23.9505	26.535
Ranitidine hydrochloride	85.9566	86.4561
Tiratricol, 3,3',5-triiodothyroacetic acid	84.7526	87.5582
Flufenamic acid	97.4817	92.6077
Flumequine	91.9466	95.063
Tolfenamic acid	88.0397	91.979
Meclofenamic acid sodium salt monohydrate	98.945	94.7613
Tibolone	95.3905	98.9529
Trimethoprim	98.3372	95.5714
Metoclopramide monohydrochloride	98.6882	92.9055
Fenbendazole	102.016	92.7146
Piroxicam	95.5857	94.6334
Pyrantel tartrate	83.056	86.2329
Fenspiride hydrochloride	86.7217	85.275
Gemfibrozil	82.1733	95.2011
Mefexamide hydrochloride	88.6114	87.1948
Tiapride hydrochloride	89.7005	85.7295
Mebendazole	89.1256	91.9213
Fenbufen	93.5318	85.8984
Ketoprofen	96.3094	95.3065
Indapamide	97.9007	93.5818
Norfloxacin	87.1079	90.974
Antimycin A	94.9822	95.7803
Xylometazoline hydrochloride	90.6005	80.2407
Oxymetazoline hydrochloride	101.972	74.5118
Nifenazone	88.9855	81.1552
Griseofulvin	84.0895	92.5624
Clemizole hydrochloride	93.5248	93.0579
Tropicamide	90.1886	76.1202
Nefopam hydrochloride	89.9908	87.1828
Phentolamine hydrochloride	94.9301	86.6768
Etodolac	83.0617	80.2318
Scopolamin-N-oxide hydrobromide	83.4988	70.8342
Hyoscyamine (L)	92.6286	75.3044
Chlorphensin carbamate	94.6186	80.1478
Carmofur	89.298	88.8688
Dilazep dihydrochloride	86.4523	83.0448
Ofloxacin	82.047	88.9663
Lomefloxacin hydrochloride	87.9851	91.1643
Orphenadrine hydrochloride	96.2762	82.1096
Proglumide	90.1323	93.0322
Mexiletine hydrochloride	88.8626	78.758
Flavoxate hydrochloride	88.862	86.4122
Bufexamac	89.689	91.7179
Glutethimide, para-amino	91.1947	88.5502
Dropropizine (R,S)	89.8637	92.1491
Pinacidil	96.5594	90.4789
Albendazole	101.639	81.6596
Clonidine hydrochloride	97.1994	89.0712
Bupropion hydrochloride	93.4676	85.4969
Alprenolol hydrochloride	99.2645	87.2537
Chlorothiazide	89.3657	87.3649
Diphenidol hydrochloride	91.2244	85.2049
Norethindrone	85.4557	86.4834
Nortriptyline hydrochloride	91.7235	86.5865
Niflumic acid	101.281	86.5676
Isotretinoin	118.439	127.84
Retinoic acid	107.56	105.486
Antazoline hydrochloride	84.7395	88.5286
Ethacrynic acid	102.353	94.6635
Praziquantel	90.711	91.4878
Ethisterone	85.638	75.4615
Triprolidine hydrochloride	86.8535	79.6355
Doxepin hydrochloride	86.9712	73.1355
Dyclonine hydrochloride	88.514	87.0496
Dimenhydrinate	87.8619	87.5565
Disopyramide	93.4133	84.9329
Clotrimazole	88.3935	94.1424
Vinpocetine	89.3478	83.51
Clomipramine hydrochloride	93.8792	82.3724
Fendiline hydrochloride	83.6625	84.6863
Vincamine	88.7392	81.8525
Indomethacin	85.5712	77.5892
Cortisone	89.8195	80.9047
Prednisolone	116.756	98.8353
Fenofibrate	96.466	81.2892
Bumetanide	93.4807	84.0691
Labetalol hydrochloride	93.6983	79.0773
Cinnarizine	97.775	78.7203
Methylprednisolone, 6-alpha	117.826	107.207
Quinidine hydrochloride monohydrate	97.1283	96.0605
Fludrocortisone acetate	113.073	114.073
Fenoterol hydrobromide	80.898	103.716
Homochlorcyclizine dihydrochloride	103.59	97.1241
Diethylcarbamazine citrate	109.286	98.0732
Chenodiol	112.288	90.1386
Perhexiline maleate	88.0401	89.2633
Oxybutynin chloride	102.866	94.8696
Spiperone	96.3224	84.6389
Pyrilamine maleate	97.8026	90.1959
Sulfinpyrazone	102.947	98.6909
Dantrolene sodium salt	87.8192	84.9945
Trazodone hydrochloride	87.4757	69.6168
Glafenine hydrochloride	92.3943	90.9489
Pimethixene maleate	92.8077	87.2736
Pergolide mesylate	90.2523	88.3955
Acemetacin	98.4133	91.8825
Benzydamine hydrochloride	95.4299	85.1252
Fipexide hydrochloride	91.0217	95.279
Mifepristone	96.0267	96.2972
Diperodon hydrochloride	92.8585	93.1368
Lisinopril	90.0006	76.1807
Lincomycin hydrochloride	91.8827	69.8353
Telenzepine dihydrochloride	92.4862	82.6983
Econazole nitrate	101.753	90.8432
Bupivacaine hydrochloride	93.9903	93.1676
Clemastine fumarate	93.0887	92.9301
Oxytetracycline dihydrate	99.1192	83.1291
Pimozide	96.49	89.8299
Amodiaquin dihydrochloride dihydrate	91.7679	84.7996
Mebeverine hydrochloride	99.5997	94.0686
Ifenprodil tartrate	93.3909	76.0424
Flunarizine dihydrochloride	87.936	77.6691
Trifluoperazine dihydrochloride	96.2471	83.4429
Enalapril maleate	89.0169	81.3405
Minocycline hydrochloride	79.4224	75.873
Glibenclamide	88.0353	81.4719
Guanethidine sulfate	94.2178	90.1323
Quinacrine dihydrochloride hydrate	29.3096	29.7069
Clofilium tosylate	101.849	90.9437
Fluphenazine dihydrochloride	100.341	92.2871
Streptomycin sulfate	98.4958	98.374
Alfuzosin hydrochloride	95.9164	103.531
Chlorpropamide	102.911	96.0644
Phenylpropanolamine hydrochloride	102.441	96.2552
Ascorbic acid	103.246	83.6116
Methyldopa (L,-)	89.4556	92.3188
Cefoperazone dihydrate	102.236	98.5551
Zoxazolamine	94.7522	95.9752
Tacrine hydrochloride	101.791	104.598
Bisoprolol fumarate	96.8871	91.6024
Tremorine dihydrochloride	93.6668	99.3764
Practolol	99.1288	96.933
Zidovudine, AZT	96.8865	94.1843
Sulfisoxazole	90.7845	96.1845
Zaprinast	101.451	96.2803
Chlormezanone	92.3924	105.087
Procainamide hydrochloride	88.7505	96.6471
N6-methyladenosine	105.761	98.3929
Guanfacine hydrochloride	98.2632	101.553
Domperidone	97.4679	95.0691
Furosemide	94.2966	88.1995
Methapyrilene hydrochloride	96.1015	83.7003
Desipramine hydrochloride	94.6709	96.5698
Clorgyline hydrochloride	91.0817	95.0766
Clenbuterol hydrochloride	87.3489	87.1255
Maprotiline hydrochloride	95.3554	101.902
Thioguanosine	94.0023	96.4879
Chlorprothixene hydrochloride	94.2024	105.869
Ritodrine hydrochloride	91.753	88.0516
Clozapine	92.5188	100.984
Chlorthalidone	93.9531	96.8593
Dobutamine hydrochloride	100.591	96.6635
Moclobemide	100.253	95.2889
Clopamide	93.4201	102.871
Hycanthone	66.9565	66.5594
Adenosine 5'-monophosphate monohydrate	107.216	97.0871
Amoxicillin	100.901	95.3742
Pemirolast potassium	97.9761	94.7466
Dextromethorphan hydrobromide monohydrate	96.9828	100.005
Droperidol	96.2064	102.951
Bambuterol hydrochloride	104.683	89.2908
Betamethasone	115.359	115.256
Colchicine	80.3906	97.2154
Metergoline	112.596	90.5691
Brinzolamide	99.3424	91.5474
Ambroxol hydrochloride	99.8848	92.5565
Benfluorex	101.23	95.9716
Bepridil hydrochloride	90.6316	92.4203
Meloxicam	90.1213	96.8889
Benzbromarone	96.5007	95.8962
Ketotifen fumarate	98.7975	89.0066
Debrisoquin sulfate	86.7736	98.6846
Amethopterin (R,S)	94.7843	104.179
Methylergometrine maleate	100.851	93.2871
Methiothepin maleate	107.335	95.739
Clofazimine	96.0186	95.4831
Nafronyl oxalate	114.376	96.6373
Bezafibrate	92.9197	92.0684
Nefazodone HCl	95.8876	99.2277
Clebopride maleate	103.968	92.6703
Lidoflazine	94.0107	87.6861
Betaxolol hydrochloride	90.3353	88.1207
Nicardipine hydrochloride	95.8052	93.5941
Probucol	98.2335	90.9682
Mitoxantrone dihydrochloride	20.0746	31.1065
GBR 12909 dihydrochloride	95.8743	94.2847
Carbetapentane citrate	97.0113	105.074
Dequalinium dichloride	87.2356	97.0558
Ketoconazole	106.876	97.0023
Fusidic acid sodium salt	97.3331	97.5268
Terbutaline hemisulfate	76.2463	72.7729
Ketanserin tartrate hydrate	98.2385	87.426
Hemicholinium bromide	97.6232	84.6612
Kanamycin A sulfate	89.6836	87.5618
Amikacin hydrate	100.571	107.13
Etoposide	129.716	138.189
Clomiphene citrate (Z,E)	103.984	99.0654
Oxantel pamoate	96.8175	93.323
Prochlorperazine dimaleate	109.966	91.2294
Hesperidin	91.9875	98.1549
Testosterone propionate	88.6313	88.1056
Haloprogin	96.8546	94.646
Thyroxine (L)	84.5694	83.6968
Idebenone	90.7057	83.8722
Pepstatin A	85.4115	83.0596
Morpholinoethylamino-3-benzocyclohepta-(5,6-c)-pyridazine dihydrochloride	95.9838	86.7144
Adamantamine fumarate	102.274	80.2305
Butoconazole nitrate	106.646	85.6648
Amiodarone hydrochloride	98.4115	90.6015
Amphotericin B	95.2875	82.0151
Androsterone	80.1575	84.7932
Amifostine	94.6311	83.8433
Carbarsone	82.0015	82.6618
Amlodipine	82.2112	82.4519
Modafinil	77.7365	88.1409
Bacampicillin hydrochloride	86.2859	88.7239
Lamivudine	85.0511	85.9274
Biotin	93.2852	95.374
Bisacodyl	81.3579	84.2142
Erlotinib	86.529	79.3941
Suloctidil	79.1865	81.5996
Zotepine	85.5062	89.715
Carisoprodol	89.7967	82.377
Cephalosporanic acid, 7-amino	79.4247	85.1735
Chicago sky blue 6B	82.0652	80.3414
Buflomedil hydrochloride	90.8008	86.6154
Dibenzepine hydrochloride	85.768	76.1152
Roxatidine Acetate HCl	89.0451	90.5144
Valacyclovir hydrochloride	90.2651	85.6022
Cisapride	91.3496	88.1338
Pefloxacine	82.3928	77.7303
Corticosterone	98.435	89.3399
Cyanocobalamin	88.4983	80.7757
Cefadroxil	84.9451	78.9506
Cyclosporin A	85.2314	95.4204
Digitoxigenin	20.2043	20.921
Digoxin	21.6887	21.5148
Doxorubicin hydrochloride	113.616	51.5452
Carbimazole	89.1342	84.0257
Epiandrosterone	79.5898	95.737
Estradiol-17 beta	90.6061	93.9851
Clobutinol hydrochloride	84.9023	94.2646
Gabazine bromide	90.7174	87.5652
Oxcarbazepine	98.7889	88.312
Cyclobenzaprine hydrochloride	83.0439	104.756
Carteolol hydrochloride	94.0271	82.5247
Hydrocortisone base	108.931	107.561
Hydroxytacrine maleate (R,S)	96.0966	88.1695
Pilocarpine nitrate	87.3981	130.104
Dicloxacillin sodium salt hydrate	86.565	93.3517
Alizapride HCl	84.0844	92.0803
Stanozolol	84.0706	86.4078
Calcipotriene	89.7203	91.2748
Linezolid	94.5331	86.2994
Mebhydroline 1,5-naphtalenedisulfonate	92.5908	89.4996
Meclocycline sulfosalicylate	94.7024	77.3518
Meclozine dihydrochloride	94.1152	90.4923
Melatonin	89.2274	90.1058
Butalbital	94.981	97.4432
Dinoprost trometamol	86.7722	84.8341
Tropisetron HCl	85.3457	87.0058
Cefixime	92.9832	90.289
Metrizamide	89.7621	84.8984
Quetiapine hemifumarate	86.0529	88.8695
Tosufloxacin hydrochloride	79.9628	69.9901
Efavirenz	87.881	89.9935
Rifapentine	107.273	105.59
Neostigmine bromide	93.3683	89.5798
Niridazole	88.3617	88.4853
Ceforanide	91.4181	101.585
Vatalanib	99.7129	88.5638
Itopride	91.1813	87.5339
Cefotetan	85.2992	89.4236
Fentiazac	88.8359	80.7401
Brompheniramine maleate	90.2018	95.3571
Primaquine diphosphate	104.051	102.77
Progesterone	92.1654	85.2258
Felodipine	90.3575	100.121
Raclopride	90.3227	82.4623
Closantel	101.11	91.743
Serotonin hydrochloride	102.502	94.5695
Cefotiam hydrochloride	98.4763	94.9703
Rofecoxib	101.416	94.1107
Benperidol	100.393	94.3721
Cefaclor hydrate	98.9643	108.341
Colistin sulfate	101.622	99.8055
Daunorubicin hydrochloride	49.9215	45.1688
Dosulepin hydrochloride	94.0237	86.3868
Ceftazidime pentahydrate	100.52	98.2684
Iobenguane sulfate	105.122	91.7257
Metixene hydrochloride	99.6359	172.733673*
Nitrofural	94.0324	93.8071
Omeprazole	101.686	105.061
Propylthiouracil	97.8461	99.8416
Terconazole	105.509	101.118
Tiaprofenic acid	97.8759	97.1055
Vancomycin hydrochloride	112.271	101.517
Artemisinin	100.591	114.641
Propafenone hydrochloride	100.091	100.46
Ethamivan	120.527	97.9665
Vigabatrin	95.7994	92.522
Biperiden hydrochloride	100.532	93.6995
Cetirizine dihydrochloride	98.7894	83.3262
Etifenin	98.2102	94.9055
Metaproterenol sulfate, orciprenaline sulfate	83.5482	87.1614
Sisomicin sulfate	97.6534	84.944
Sibutramine HCl	99.6759	97.9581
Acenocoumarol	99.8252	88.913
Bromperidol	101.431	116.713
Cyclizine hydrochloride	99.038	92.9235
Fluoxetine hydrochloride	103.352	92.105
Iohexol	95.3345	91.5456
Norcyclobenzaprine	91.378	81.9542
Pyrazinamide	96.8668	86.3873
Trimethadione	95.5174	84.8063
Lovastatin	107.905	101.291
Nystatine	91.7866	94.3967
Budesonide	110.497	112.184
Imipenem	98.1738	100.069
Sulfasalazine	97.6967	104.463
Lofexidine	79.2941	89.7816
Thiostrepton	39.316	35.75
Miglitol	86.4686	97.4391
Tiabendazole	98.0439	98.6646
Rifampicin	103.311	103.608
Ethionamide	93.4608	101.913
Tenoxicam	110.505	100.79
Triflusal	103.917	102.042
Mesoridazine besylate	97.5477	96.2886
Trolox	97.3491	98.075
Pirenperone	102.654	82.5701
Isoquinoline, 6,7-dimethoxy-1-methyl-1,2,3,4-tetrahydro, hydrochloride	113.076	85.2925
Phenacetin	93.9731	95.7944
Atovaquone	99.6733	98.889
Methoxamine hydrochloride	98.1925	96.6734
(S)-(-)-Atenolol	105.314	102.809
Piracetam	109.089	153.336
Phenindione	101.11	113.945
Thiocolchicoside	101.149	99.8471
Clorsulon	95.0669	86.5194
Ciclopirox ethanolamine	64.0407	53.9912
Probenecid	96.1766	97.3896
Betahistine mesylate	99.3983	92.1533
Tobramycin	96.04	99.7922
Tetramisole hydrochloride	97.8738	90.0593
Pregnenolone	111.553	107.868
Molsidomine	104.642	96.0295
Chloroquine diphosphate	100.753	90.561
Trimetazidine dihydrochloride	101.197	90.9356
Parthenolide	33.3832	42.5689
Hexetidine	91.6527	87.042
Selegiline hydrochloride	96.7085	88.087
Pentamidine isethionate	50.9072	46.8266
Tolazamide	109.46	102.703
Nifuroxazide	85.7279	78.9285
Mirtazapine	102.326	92.4143
Dirithromycin	99.6162	100.924
Gliclazide	102.116	90.7473
DO 897/99	93.8659	109.854
Prenylamine lactate	100.534	115.764
ZiprasidoneHydrochloride	99.8297	100.282
Mevastatin	109.163	96.9073
Pyridostigmine iodide	91.7163	100.688
Pentobarbital	90.8599	102.062
Atropine sulfate monohydrate	90.3134	95.7594
Eserine hemisulfate salt	106.897	105.385
Itraconazole	86.244	98.0756
Acarbose	90.3833	105.226
Entacapone	94.8276	97.1471
Nicotinamide	96.9464	91.4893
Tetracaïne hydrochloride	89.3027	94.6036
Mometasone furoate	120.754	109.994
Troglitazone	102.672	96.5811
Dacarbazine	96.1082	90.264
Tenatoprazole	106.926	98.3102
Acetopromazine maleate salt	106.489	105.035
Escitalopram oxalate	103.783	101.156
Ropinirole HCl	99.777	93.0986
Lacidipine	107.335	90.7275
Argatroban	87.5151	84.5672
Reboxetine mesylate	103.778	92.7979
Camylofine chlorhydrate	97.2838	97.2575
Papaverine hydrochloride	95.5594	93.6558
Yohimbine hydrochloride	89.494	104.651
Voriconazole	100.928	103.514
Alfacalcidol	98.3921	86.1745
Cilostazol	95.9815	89.5305
Galanthamine hydrobromide	93.8827	86.3839
Azelastine HCl	95.2036	86.1351
Etretinate	94.7917	86.6048
Emedastine	92.2164	84.6712
Etofenamate	91.416	84.8656
Zaleplon	96.4881	110.296
Diclofenac sodium	98.1358	87.6701
Exemestane	94.231	85.6436
Fomepizole	106.396	93.7664
Temozolomide	96.2101	88.9264
Xylazine	94.2454	88.0783
Celiprolol HCl	96.9648	87.8201
Zopiclone	89.535	97.6476
Tranilast	94.749	94.0145
Tizanidine HCl	101.809	89.4717
Zafirlukast	90.9318	88.0315
Butenafine Hydrochloride	85.1621	94.4081
Carbadox	88.2831	93.893
Rimantadine Hydrochloride	99.9555	91.8066
Eburnamonine (-)	121.554	89.12
Oxibendazol	95.3453	96.5342
Ipsapirone	102.606	94.6636
Hydroxychloroquine sulfate	94.7226	85.0243
Loracarbef	88.1351	98.122
Fenipentol	93.1152	86.2899
Diosmin	84.9364	93.1679
Carbidopa	86.9741	84.0163
(-)-Emtricitabine	99.6831	91.3085
Demecarium bromide	90.75	91.9967
Quipazine dimaleate salt	94.1181	93.9323
Acipimox	95.0875	90.4185
Diflorasone Diacetate	111.197	117.72
Acamprosate calcium	87.5661	96.0916
Mizolastine	95.3429	86.0745
Amisulpride	81.8282	96.0836
Pyridoxine hydrochloride	91.6242	96.2845
Mercaptopurine	90.829	91.5918
Cytarabine	118.224	118.872
Racecadotril	90.2139	94.3651
Folic acid	91.9872	88.1062
Benazepril HCl	94.5019	104.486
Aniracetam	90.7232	96.5412
Dimethisoquin hydrochloride	92.3978	93.0479
Alendronate sodium	89.9977	84.9067
Dipivefrin hydrochloride	91.2364	94.5555
Thiorphan	98.1452	89.2875
Tomoxetine hydrochloride	84.6523	84.7246
Aceclidine Hydrochloride	97.2339	103.357
Penciclovir	94.0936	92.5768
Levetiracetam	97.6308	84.55
Dexfenfluramine hydrochloride	93.0486	83.2127
Etoricoxib	93.5263	88.1728
Sertindole	96.3238	91.1381
Sulmazole	108.035	81.6089
Gefitinib	115.85	92.8898
Flunisolide	154.6	128.131
N-Acetyl-DL-homocysteine Thiolactone	121.225	94.3794
Flurandrenolide	134.762	125.649
Oxiconazole Nitrate	125.852	90.3121
Rebamipide	138.203	91.7298
Nilvadipine	150.984	91.3552
Etanidazole	131.523	87.9992
Pinaverium bromide	114.047	93.1636
Glimepiride	95.7286	84.7956
Picrotoxinin	96.5038	91.332
Mepenzolate bromide	90.6826	87.9989
Benfotiamine	97.9783	90.514
Halcinonide	135.123	124.564
Lanatoside C	29.8165	30.2085
Benzamil hydrochloride	104.267	87.7935
Suxibuzone	99.3996	86.1313
6-Furfurylaminopurine	89.9257	87.1051
Avermectin B1a	80.9633	87.6239
Pranlukast	94.9213	88.7669
D,L-Penicillamine	102.157	86.6611
Zileuton	97.2242	86.4328
Loratadine	98.187	89.5763
Tetraethylenepentamine pentahydrochloride	97.2653	81.7229
Nisoldipine	96.1662	89.1368
Acefylline	100.067	84.4404
Acitretin	133.879	132.7
Zonisamide	88.0954	87.367
Irsogladine maleate	90.1656	77.3529
Dydrogesterone	89.6734	75.5767
Sumatriptan succinate	96.0072	75.9504
Opipramol dihydrochloride	91.1447	77.4355
Nalidixic acid sodium salt	91.8145	77.5968
Oxacillin sodium	92.0207	85.6683
Beta-Escin	79.2195	77.0091
Thiamine hydrochloride	101.003	76.5632
Tazobactam	93.8903	87.47
Ibandronate sodium	85.9799	71.7312
Warfarin	81.4661	92.5187
Pranoprofen	110.471	92.468
Secnidazole	101.026	91.2283
Pempidine tartrate	100.147	91.4014
Clodronate	103.891	91.1381
Ibutilide fumarate	104.047	92.594
Thimerosal	28.68	27.4246
Tramadol hydrochloride	136.648	93.5348
Estropipate	145.233	88.4238
Butylscopolammonium (n-) bromide	118.435	90.8668
Irinotecan hydrochloride trihydrate	65.0241	60.1303
Tylosin	90.766	90.3997
Citalopram Hydrobromide	91.4819	89.7474
Promazine hydrochloride	88.1605	82.6327
Sulfamerazine	102.169	90.0831
Venlafaxine	94.2495	87.0144
Ethotoin	101.012	93.6398
3-alpha-Hydroxy-5-beta-androstan-17-one	106.573	100.01
Tetrahydrozoline hydrochloride	101.379	86.2635
Hexestrol	103.344	94.5292
Cefmetazole sodium salt	98.1873	93.2639
Trihexyphenidyl-D,L Hydrochloride	83.7785	91.7003
Succinylsulfathiazole	88.9098	80.6255
Famprofazone	96.6289	84.3434
Bromopride	94.4736	93.3208
Methyl benzethonium chloride	25.6496	50.8566
Chlorcyclizine hydrochloride	89.5638	88.7025
Diphenylpyraline hydrochloride	95.0517	88.6342
Benzethonium chloride	57.6672	69.4842
Trioxsalen	90.929	88.4841
Doxofylline	96.2826	95.9572
Sulfabenzamide	94.26	87.298
Benzocaine	112.687	86.1028
Dipyrone	95.7134	87.7178
Isosorbide dinitrate	87.4063	90.9409
Sulfachloropyridazine	85.8389	83.7898
Pramoxine hydrochloride	88.378	89.8968
Finasteride	100.335	97.0874
Fluorometholone	124.168	121.989
Cephalothin sodium salt	101.465	86.5072
Cefuroxime sodium salt	98.4902	76.8262
Althiazide	105.792	82.7084
Isopyrin hydrochloride	113.485	86.8088
Phenethicillin potassium salt	108.433	81.8165
Sulfamethoxypyridazine	114.075	84.2428
Deferoxamine mesylate	89.3314	74.2528
Mephentermine hemisulfate	119.119	91.8918
Liranaftate	129.5	82.2829
Sulfadimethoxine	115.644	90.2049
Sulfanilamide	107.654	87.6662
Balsalazide Sodium	108.605	86.8097
Sulfaquinoxaline sodium salt	85.7766	80.8758
Streptozotocin	86.9563	88.876
Metoprolol-(+,-) (+)-tartrate salt	89.8348	89.2635
Flumethasone	120.152	105.006
Flecainide acetate	85.5235	86.4407
Cefazolin sodium salt	85.5695	87.384
Trimetozine	84.3	88.6109
Folinic acid calcium salt	92.0829	85.9122
Levonordefrin	93.0824	92.3175
Ebselen	96.6521	85.6632
Nadide	84.4731	82.4874
Sulfamethizole	91.9955	90.0722
Medrysone	106.624	104.541
Flunixin meglumine	86.9133	79.8208
Spiramycin	87.7146	94.0833
Glycopyrrolate	85.0641	80.0669
Aprepitant	78.4364	84.4417
Monensin sodium salt	226.907	220.085
Isoetharine mesylate salt	98.821	74.7965
Mevalonic-D, L acid lactone	87.6363	88.3256
Terazosin hydrochloride	82.0608	82.0321
Phenazopyridine hydrochloride	81.2741	75.0246
Demeclocycline hydrochloride	79.9676	65.6388
Fenoprofen calcium salt dihydrate	86.4404	76.3593
Piperacillin sodium salt	85.2109	87.5311
Diethylstilbestrol	84.6489	85.2354
Chlorotrianisene	83.4183	76.1596
Ribostamycin sulfate salt	86.3192	90.0596
Methacholine chloride	81.9741	79.2847
Pipenzolate bromide	90.4631	86.7494
Butamben	105.915	100.588
Sulfapyridine	97.3023	113.1
Meclofenoxate hydrochloride	99.7267	97.0282
Furaltadone hydrochloride	112.893	98.4883
Ethoxyquin	114.044	102.981
Tinidazole	120.886	95.9172
Guanadrel sulfate	121.637	96.5413
Vidarabine	124.596	109.225
Sulfameter	109.043	102.315
Isopropamide iodide	104.988	95.3071
Alclometasone dipropionate	136.937	124.142
Leflunomide	77.252	80.2542
Norgestrel-(-)-D	97.5703	101.068
Fluocinonide	125.602	110.034
Sulfamethazine sodium salt	91.5872	103.966
Guaifenesin	103.181	97.1524
Alexidine dihydrochloride	98.0766	90.1383
Proadifen hydrochloride	98.7671	94.7471
Zomepirac sodium salt	98.1475	100.827
Cinoxacin	91.6251	93.2446
Clobetasol propionate	127.415	124.05
Podophyllotoxin	96.511	101.069
Clofibric acid	105.336	100.077
Bendroflumethiazide	88.1863	87.8698
Dicumarol	94.7278	107.234
Methimazole	102.699	90.1139
Merbromin	133.87	121.709
Hexylcaine hydrochloride	104.495	91.4515
Drofenine hydrochloride	98.0443	87.3345
Cycloheximide	39.0415	40.8932
(R) -Naproxen sodium salt	117.382	113.779
Propidium iodide	114.532	108.066
Cloperastine hydrochloride	94.6048	102.511
Eucatropine hydrochloride	100.03	86.689
Isocarboxazid	94.2252	93.5327
Lithocholic acid	91.6384	90.9971
Methotrimeprazine maleat salt	100.417	103.755
Dienestrol	103.904	89.4492
Pridinol methanesulfonate salt	99.5072	100.143
Amrinone	87.1906	80.4522
Carbinoxamine maleate salt	93.4577	93.4899
Methazolamide	101.329	100.16
Pyrithyldione	96.6126	98.9732
Spectinomycin dihydrochloride	98.3987	98.4762
Piromidic acid	101.088	92.5665
Trimipramine maleate salt	109.229	94.8402
Chloropyramine hydrochloride	117.002	92.3428
Furazolidone	108.883	100.866
Dichlorphenamide	106.671	101.855
Sulconazole nitrate	110.976	92.2629
Auranofin	14.1696	14.5667
Cromolyn disodium salt	90.2452	93.221
Bucladesine sodium salt	89.1722	90.8269
Cefsulodin sodium salt	89.7108	92.5144
Fosfosal	92.5565	89.3207
Suprofen	95.07	93.9613
Deflazacort	123.552	111.886
Nadolol	95.8925	92.4994
Moxalactam disodium salt	97.3233	89.778
Aminophylline	91.6791	89.7022
Azlocillin sodium salt	105.107	79.6598
Clidinium bromide	90.6296	86.5444
Sulfamonomethoxine	90.3827	80.9663
Benzthiazide	88.6889	85.2955
Trichlormethiazide	93.5498	81.3815
Oxalamine citrate salt	92.1129	84.2658
Propantheline bromide	92.1219	93.1352
Viloxazine hydrochloride	92.5747	84.89
Dimethadione	93.9629	81.9601
Ethaverine hydrochloride	104.412	88.709
Butacaine	97.6853	89.3532
Cefoxitin sodium salt	97.8871	90.7098
Ifosfamide	97.1857	101.197
Novobiocin sodium salt	94.0077	84.3292
Tetrahydroxy-1,4-quinone hydrate	104.245	87.5611
Indoprofen	99.6513	83.2712
Carbenoxolone disodium salt	95.2155	87.2909
Iocetamic acid	102.016	89.8385
Ganciclovir	101.787	85.4318
Ethopropazine hydrochloride	92.6447	83.8928
Olanzapine	120.954	102.361
Trimeprazine tartrate	123.655	97.7038
Nafcillin sodium salt monohydrate	124.745	97.8435
Procyclidine hydrochloride	115.44	100.136
Amiprilose hydrochloride	130.32	98.8692
Ethynylestradiol 3-methyl ether	115.205	110.778
(-) -Levobunolol hydrochloride	124.722	100.05
Iodixanol	110.687	98.8304
Clinafloxacin	114.008	92.0814
Equilin	111.08	96.707
Paroxetine Hydrochloride	102.163	92.9708
Nylidrin	98.8303	93.5208
Liothyronine	106.717	109.784
Roxithromycin	107.942	100.113
Beclomethasone dipropionate	138.516	142.72
Tolmetin sodium salt dihydrate	101.99	98.6781
(+) -Levobunolol hydrochloride	104.445	103.76
Doxazosin mesylate	113.122	114.919
Fluvastatin sodium salt	117.598	116.618
Methylhydantoin-5-(L)	97.6449	100.243
Gabapentin	98.0923	90.4937
Raloxifene hydrochloride	96.8694	17.9727
Etidronic acid, disodium salt	101.742	95.8319
Methylhydantoin-5-(D)	104.079	91.4455
Simvastatin	91.6235	84.2765
Azacytidine-5	108.241	100.798
Paromomycin sulfate	102.623	101.142
Acetaminophen	103.984	97.7581
Phthalylsulfathiazole	116.487	105.027
Luteolin	79.8984	64.7928
Iopamidol	105.807	97.1459
Iopromide	118.843	97.959
Theophylline monohydrate	104.416	89.9482
Theobromine	104.164	94.3044
Reserpine	102.572	93.6418
Bicalutamide	99.6427	92.7114
Scopolamine hydrochloride	101.5	101.26
Ioversol	106.929	102.765
Rabeprazole Sodium salt	98.6929	95.8294
Carbachol	100.003	101.522
Niacin	102.639	95.3097
Bemegride	99.9703	94.9107
Digoxigenin	27.9145	25.0217
Meglumine	100.141	91.052
Dolasetron mesilate	100.201	101.01
Clioquinol	95.0499	94.3148
Oxybenzone	97.4603	106.541
Promethazine hydrochloride	100.828	95.9108
Diacerein	99.3294	106.298
Esmolol hydrochloride	95.9841	97.7022
Cortisol acetate	114.424	121.201
Flubendazol	95.7731	99.0165
Felbinac	94.4837	97.6493
Butylparaben	87.3975	88.1677
Aminohippuric acid	95.065	84.2497
N-Acetyl-L-leucine	101.466	94.7982
Pipemidic acid	93.8514	89.2871
Dioxybenzone	94.4211	89.7147
Adrenosterone	95.6382	105.333
Methylatropine nitrate	94.5522	103.558
Hymecromone	89.2593	88.9391
Abacavir Sulfate	120.538	103.609
Diloxanide furoate	90.0834	85.485
Metyrapone	95.2388	99.5091
Urapidil hydrochloride	91.3094	88.4106
Fluspirilen	94.2914	82.8037
S-(+)-ibuprofen	98.915	86.6083
Ethynodiol diacetate	90.0558	87.3239
Nabumetone	100.39	90.0576
Nisoxetine hydrochloride	96.022	89.0795
(+)-Isoproterenol (+)-bitartrate salt	89.0526	87.5964
Monobenzone	104.395	97.4673
2-Aminobenzenesulfonamide	92.4418	90.5083
Estrone	99.8549	87.8957
Lorglumide sodium salt	89.553	88.2863
Nitrendipine	92.7558	88.5602
Flurbiprofen	94.3201	88.4409
Nimodipine	93.528	94.3489
Bacitracin	99.8289	90.0136
L(-)-vesamicol hydrochloride	106.426	94.853
Nizatidine	90.5777	95.4145
Thioperamide maleate	107.266	99.0467
Xamoterol hemifumarate	97.5533	92.4551
Rolipram	100.987	101.764
Thonzonium bromide	20.4885	27.0652
Idazoxan hydrochloride	113.308	97.1432
Quinapril HCl	103.653	97.2874
Nilutamide	100.313	93.3371
Ketorolac tromethamine	101.42	107.719
Protriptyline hydrochloride	102.23	94.4914
Propofol	86.1752	91.9427
S(-)Eticlopride hydrochloride	84.1569	84.6886
Primidone	96.3822	94.1634
Flucytosine	90.2309	92.8776
(-)-MK 801 hydrogen maleate	86.6815	92.0745
Bephenium hydroxynaphthoate	87.5438	94.647
Dehydroisoandosterone 3-acetate	92.1334	94.9969
Benserazide hydrochloride	96.6522	101.807
Iodipamide	96.2281	96.3121
Allopurinol	93.6319	103.98
Pentetic acid	90.997	93.0185
Bretylium tosylate	91.8592	88.984
Pralidoxime chloride	105.116	89.8382
Phenoxybenzamine hydrochloride	91.0755	83.7065
Salmeterol	90.5523	84.2042
Altretamine	90.6853	92.9317
Prazosin hydrochloride	96.2747	93.3689
Timolol maleate salt	87.3885	92.6394
(+,-)-Octopamine hydrochloride	89.6109	94.4415
Stavudine	96.7876	118.461
Crotamiton	92.636	97.3169
Toremifene	94.6794	87.6048
(R)-(+)-Atenolol	92.8027	88.0029
Tyloxapol	99.9246	101.9
Florfenicol	69.2638	62.6146
Megestrol acetate	93.1563	97.7775
Deoxycorticosterone	67.2454	67.1406
Urosiol	101.918	93.5685
Proparacaine hydrochloride	107.329	91.9326
Aminocaproic acid	94.7539	102.48
Denatonium benzoate	107.874	96.8649
Canrenone	104.638	106.28
Enilconazole	111.823	110.81
Methacycline hydrochloride	102.423	99.635
Floxuridine	119.668	111.032
Sotalol hydrochloride	104.92	97.5839
Gestrinone	80.781	77.6713
Decamethonium bromide	104.021	101.401
Darifenacin hydrobromide	102.78	108.246
Indatraline hydrochloride	106.939	110.539
Remoxipride Hydrochloride	91.6077	96.1446
THIP Hydrochloride	98.8782	97.8022
Pirlindole mesylate	100.245	98.8566
Pronethalol hydrochloride	90.4077	107.557
Naftopidil dihydrochloride	99.8756	96.5022
Tracazolate hydrochloride	96.1762	101.419
Zardaverine	59.6975	54.7007
Memantine Hydrochloride	97.8847	105.162
Ozagrel hydrochloride	94.9131	102.15
Piribedil hydrochloride	94.3428	103.528
Nitrocaramiphen hydrochloride	93.3323	94.4628
Nandrolone	61.385	60.2023
Dimaprit dihydrochloride	101.992	91.8725
Oxfendazol	101.497	106.293
Guaiacol	97.6423	99.9576
Proscillaridin A	20.3936	20.6013
Pramipexole dihydrochloride	103.04	100.938
Norgestimate	100.431	107.941
Chlormadinone acetate	104.05	110.9
Phenylbutazone	96.4827	106.535
Gliquidone	99.8417	102.241
Pizotifen malate	98.1778	102.779
Ribavirin	96.4709	103.184
Cyclopenthiazide	100.19	99.9395
Fluvoxamine maleate	96.9501	107.536
Prothionamide	96.5013	119.702
Fluticasone propionate	130.703	132.645
Zuclopenthixol dihydrochloride	103.17	110.42
Proguanil hydrochloride	100.021	107.065
Lymecycline	97.9888	104.227
Alfadolone acetate	97.7117	89.0289
Alfaxalone	100.099	93.6414
Azapropazone	98.5287	92.0656
Meptazinol hydrochloride	114.862	92.536
Apramycin	108.369	91.6089
Epitiostanol	96.9533	100.734
Fursultiamine Hydrochloride	92.8697	95.3315
Gabexate mesilate	95.1077	104.019
Pivampicillin	93.2566	94.2399
Lodoxamide	95.5563	91.3435
Flucloxacillin sodium	94.5443	95.6716
Trapidil	92.2788	86.1616
Deptropine citrate	87.9374	89.5161
Sertraline	103.814	104.639
Ethamsylate	85.1039	95.9418
Moxonidine	95.5958	93.3557
Etilefrine hydrochloride	98.9914	87.7056
Alprostadil	93.2799	95.6836
Tribenoside	88.5876	95.985
Rimexolone	118.522	104.544
Isradipine	93.2969	89.4167
Nifekalant	85.3435	95.5241
Isometheptene mucate	79.3391	91.3128
Nifurtimox	36.3943	93.0033
Letrozole	95.4732	95.5295
Arbutin	93.3292	100.853
Tocainide hydrochloride	87.1615	92.487
Benzathine benzylpenicillin	90.829	95.7905
Risperidone	91.747	97.7554
Torsemide	86.9526	99.1611
Halofantrine hydrochloride	90.2641	89.4692
Articaine hydrochloride	86.7611	89.0709
Nomegestrol acetate	85.8789	88.0906
Pancuronium bromide	100.873	93.9127
Molindone hydrochloride	86.2377	90.1814
Alcuronium chloride	97.2841	87.0336
Zalcitabine	98.5298	98.6908
Methyldopate hydrochloride	95.0287	93.4984
Levocabastine hydrochloride	99.3032	91.3596
Pyrvinium pamoate	132.298	110.331
Etomidate	102.475	96.4282
Tridihexethyl chloride	105.096	102.641
Penbutolol sulfate	105.879	94.4125
Prednicarbate	129.788	127.146
Sertaconazole nitrate	106.843	103.927
Repaglinide	107.982	98.2055
Piretanide	115.635	99.3958
Piperacetazine	117.378	104.433
Oxyphenbutazone	96.3919	108.623
Quinethazone	99.5639	105.634
Moricizine hydrochloride	91.3463	99.515
Iopanoic acid	90.9359	100.85
Pivmecillinam hydrochloride	90.6588	102.321
Levopropoxyphene napsylate	100.306	96.9997
Piperidolate hydrochloride	90.4521	95.6823
Trifluridine	100.413	103.217
Oxprenolol hydrochloride	94.4793	95.6549
Ondansetron Hydrochloride	100.342	102.4
Propoxycaine hydrochloride	90.203	104.217
Oxaprozin	90.6928	110.066
Phensuximide	104.927	89.8606
Ioxaglic acid	90.0538	97.5547
Naftifine hydrochloride	91.7151	94.0476
Meprylcaine hydrochloride	100.482	107.804
Milrinone	91.1165	104.442
Methantheline bromide	92.197	98.8268
Ticarcillin sodium	92.2681	101.466
Thiethylperazine dimalate	92.2131	103.184
Mesalamine	91.4573	107.263
Vorinostat	123.957	124.724
Imidurea	102.013	101.71
Lansoprazole	97.1566	89.2175
Bethanechol chloride	129.666	93.0173
Cyproterone acetate	95.5248	97.3019
(R)-Propranolol hydrochloride	91.7262	94.5636
Ciprofibrate	90.5237	104.951
Formestane	101.312	105.604
Benzylpenicillin sodium	97.7829	106.67
Chlorambucil	92.8552	103.831
Methiazole	114.626	135.264
(S)-propranolol hydrochloride	108.036	91.7823
(-)-Eseroline fumarate salt	116.25	114.723
Isosorbide mononitrate	106.252	97.4256
Levalbuterol hydrochloride	82.8436	94.8676
Topiramate	107.321	100.199
D-cycloserine	116.255	98.4278
2-Chloropyrazine	109.252	98.8073
(+,-)-Synephrine	111.148	110.704
(S)-(-)-Cycloserine	106.205	100.065
Homosalate	99.3606	95.3356
Spaglumic acid	98.5529	101.301
Ranolazine	98.4248	103.053
Misoprostol	95.3342	104.271
Sulfadoxine	88.6402	88.749
Cyclopentolate hydrochloride	99.9056	111.297
Estriol	106.65	98.4305
(-)-Isoproterenol hydrochloride	94.7217	101.814
Sarafloxacin	100.837	88.6841
Nialamide	99.508	107.012
Toltrazuril	84.4837	105.821
Perindopril	97.2029	98.9909
Fexofenadine HCl	97.3364	109.707
4-aminosalicylic acid	104.13	112.208
Clonixin Lysinate	93.8445	92.1811
Verteporfin	86.2985	26.5474
Meropenem	97.9603	115.642
Ramipril	98.83	101.367
Mephenytoin	95.6287	97.3116
Rifabutin	103.601	107.612
Parbendazole	93.772	106.931
Mecamylamine hydrochloride	99.4481	100.645
Procarbazine hydrochloride	96.2904	99.7281
Viomycin sulfate	94.7217	99.777
Saquinavir mesylate	90.4252	109.424
Ronidazole	102.927	101.855
Dorzolamide hydrochloride	93.0534	104.537
Azaperone	98.1993	106.221
Cefepime hydrochloride	92.4255	89.9253
Clocortolone pivalate	126.088	134.277
Nadifloxacin	95.1552	94.8889
Buspirone hydrochloride	101.255	81.9111
Anastrozole	110.963	93.6969
Doxycycline hydrochloride	103.772	72.2714
Sulbactam	100.341	90.6779
Fleroxacin	100.665	93.0943
Clavulanate potassium salt	103.063	89.9828
Valproic acid	105.839	83.1509
Mepivacaine hydrochloride	93.5794	95.3332
Rifaximin	103.248	95.2438
Estradiol Valerate	90.1759	90.5511
Acetylcysteine	88.3633	93.627
Melengestrol acetate	106.4	115.915
Bromhexine hydrochloride	88.9137	86.554
Anethole-trithione	82.4023	87.8241
Amcinonide	111.858	117.371
Caffeine	88.7893	87.2678
Carvedilol	92.4473	89.2087
Methenamine	87.275	99.2851
Phentermine hydrochloride	96.9616	90.6867
Diclazuril	83.1649	91.3705
Famciclovir	95.6712	94.3655
Dopamine hydrochloride	89.9992	88.0941
Cefdinir	91.7075	97.5383
Carprofen	88.1021	117.01
Celecoxib	87.3808	94.8868
Candesartan	90.3461	95.7174
Fludarabine	116.135	112.115
Cladribine	95.8899	102.92
Vardenafil	94.7706	90.4908
Fluconazole	93.9769	87.6315
5-fluorouracil	97.1169	92.1784
Mesna	89.004	103.202
Mitotane	89.5051	93.7113
Ambrisentan	85.1963	94.5828
Triclosan	90.0719	99.0034
Enoxacin	86.9225	89.7923
Olopatadine hydrochloride	92.8867	97.0105
Granisetron	85.5707	101.048
Anthralin	87.037	87.3986
Lamotrigine	90.7856	97.7715
Clofibrate	98.4602	98.8668
Cyclophosphamide	96.604	93.9226
Aripiprazole	100.796	56.356
Ethinylestradiol	95.3999	99.5892
Fluocinolone acetonide	128.668	115.978
Sparfloxacin	110.377	95.3852
Desloratadine	102.817	102.516
Clarithromycin	92.3452	96.2784
Tripelennamine hydrochloride	100.077	98.2757
Tulobuterol	94.1561	91.0564
Topotecan	25.8572	28.2412
Atorvastatin	94.7365	95.9259
Azithromycin	92.6977	59.1672
Ibudilast	96.3296	88.4692
Losartan	84.7721	86.1478
Benztropine mesylate	90.9383	89.7959
Vecuronium bromide	94.4399	95.8176
Telmisartan	101.377	105.055
Nalmefene hydrochloride	92.9476	91.4986
Bifonazole	78.9496	97.9968
Gatifloxacin	98.5046	97.2246
Bosentan	92.2299	95.0251
Gemcitabine	103.977	69.2143
Olmesartan	97.269	89.9006
Racepinephrine HCl	89.9155	86.8513
Montelukast	92.7728	103.704
Docetaxel	104.746	118.546
Cilnidipine	94.8909	85.0633
Imiquimod	98.8072	100.072
Fosinopril	88.9816	93.844
Imatinib	103.517	89.4869
Moxifloxacin	92.0124	81.0399
Formoterol fumarate	98.2118	84.99
Rufloxacin	85.0216	95.5141
Pravastatin	85.7691	88.9319
Rosiglitazone Hydrochloride	97.3014	101.721
Rivastigmine	107.652	92.1269
Sildenafil	98.2992	95.8264
Acetylsalicylic acid	96.9979	97.9626
Hexachlorophene	118.385	116.702
Nelfinavir mesylate	97.2264	87.0173
Silodosin	101.918	98.8673
Trimebutine	98.6872	90.2722
Nevirapine	107.628	96.0987
Doxapram hydrochloride	92.9916	96.0067
Amlexanox	112.218	104.546
Amorolfine hydrochloride	94.4409	88.1353
Enrofloxacin	93.9452	79.3326
Ubenimex	112.761	97.3728
Troxipide	98.7453	96.8262
Ipriflavone	91.124	92.7409
Ezetimibe	92.7991	89.1828
Rizatriptan benzoate	93.3364	97.8359
Tegaserod maleate	61.80338602*	275.0203741*
Pantoprazole sodium	93.437	83.5238
Tegafur	98.67	93.9455
Tolcapone	84.753	90.2229
Altrenogest	91.56	95.6273
Felbamate	93.1719	81.9472
Estramustine	100.512	83.9158
(R)-Duloxetine hydrochloride	85.8013	97.7479
Donepezil hydrochloride	88.1515	93.2759
1,8-Dihydroxyanthraquinone	82.2285	83.1364
Nitazoxanide	92.2797	97.3088
Nateglinide	92.2907	92.589
Avobenzone	98.0569	92.4264
Algestone acetophenide	92.3208	93.5859
Actarit	104.232	84.1507
Ethoxzolamide	94.6943	84.436
Azatadine maleate	86.9011	87.1081
Aminacrine	50.0395	42.4388
Pidotimod	84.7839	83.9991
Benidipine hydrochloride	82.9121	85.552
Perospirone	104.018	95.7413
Cefpiramide	88.2509	88.1012
Fenoldopam	93.0387	93.9898
Adapalene	113.516	122.546
Diatrizoic acid dihydrate	97.7649	94.3417
Dofetilide	94.9012	94.2232
Phenprobamate	93.4862	95.3867
Cefuroxime axetil	102.978	91.9297
Anagrelide	61.4047	52.8123
Clopidogrel	96.5072	101.138
Benzoxiquine	111.242	96.0138
Phenothiazine	93.7455	92.3648
Enalaprilat dihydrate	104.352	101.348
Pregabalin	111.467	90.5723
Homoveratrylamine	105.568	99.6749
Zoledronic acid hydrate	97.062	100.372
Cefpodoxime proxetil	95.5023	96.1758
Irbesartan	89.0325	91.6331
Indinavir sulfate	94.0885	99.7883
Terbinafine	94.377	93.1593
Histamine dihydrochloride	101.695	98.7935
Rasagiline	91.6473	88.4716
Flumethasone pivalate	135.326	135.463
Lofepramine	95.921	101.062
Valdecoxib	98.1027	103.899
Besifloxacin hydrochloride	86.3744	89.9714
Ritonavir	90.8634	100.693
Epirubicin hydrochloride	82.3447	51.9611
Loteprednol etabonate	119.317	120.508
Tolterodine tartrate	93.593	87.3004
Lomerizine hydrochloride	69.3372	90.7597
Ampiroxicam	87.2875	86.9447
Alosetron hydrochloride	86.1612	88.9504
Risedronic acid monohydrate	91.5977	99.8638
Palonosetron hydrochloride	107.103	94.573
Oxymetholone	100.721	93.4678
Latanoprost	96.2513	101.239
Cisatracurium besylate	93.223	95.5549
Pemetrexed disodium	89.1744	93.7826
Raltitrexed	89.2953	99.9873
Ceftibuten	96.4525	96.291
Valsartan	94.1196	95.7504
Milnacipran hydrochloride	93.3462	99.4497
Triclabendazole	96.6846	96.1997
Brimondine L-Tartrate	102.183	93.7673
Desonide	132.05	131.917
Cefprozil	96.0746	94.6733
Control	24.2855	23.6659
Control	24.8828	33.8652
Control	18.5458	18.947
Control	20.0343	20.3383
Control	24.7134	22.5045
Control	21.6331	22.2973
Control	16.8946	18.0596
Control	23.9707	20.8693
Control	27.6428	26.4114
Control	28.6348	24.3418
Control	21.1204	20.3393
Control	27.8134	22.9352
Control	24.2686	26.4238
Control	26.3452	29.4159
Control	29.417	22.7826
Control	21.9554	22.802
Control	28.4432	22.8978
Control	27.7253	21.5697
Control	33.6639	21.2484
Control	17.6455	18.3978
Control	26.2024	20.4802
Control	25.3792	21.5804
Control	24.9544	22.1924
Control	26.1652	23.4542
Control	19.7777	17.3773
Control	17.1172	14.5557
Control	19.3241	17.0006
Control	38.1365	22.4088
Control	29.6627	22.3059
Control	28.0295	22.7873
Control	16.7325	14.6828
Control	17.2499	15.439
Control + IL-1beta	96.5511	103.449
Control + IL-1beta	104.947	95.0527
Control + IL-1beta	105.038	94.9622
Control + IL-1beta	106.561	93.4389
Control + IL-1beta	106.575	93.4248
Control + IL-1beta	108.988	91.0121
Control + IL-1beta	105.008	94.9924
Control + IL-1beta	101.496	98.5036
Control + IL-1beta	96.6953	103.305
Control + IL-1beta	99.884	100.116
Control + IL-1beta	112.235	87.7647
Control + IL-1beta	104.407	95.5932
Control + IL-1beta	108.096	91.9042
Control + IL-1beta	111.728	88.2718
Control + IL-1beta	116.234	83.7659
Control + IL-1beta	104.818	95.1822
Control + IL-1beta	108.605	91.3952
Control + IL-1beta	106.729	93.2712
Control + IL-1beta	111.743	88.2574
Control + IL-1beta	98.5908	101.409
Control + IL-1beta	100.044	99.9555
Control + IL-1beta	111.686	88.3136
Control + IL-1beta	96.3696	103.63
Control + IL-1beta	105.61	94.3901
Control + IL-1beta	94.7216	105.278
Control + IL-1beta	99.3323	100.668
Control + IL-1beta	98.302	101.698
Control + IL-1beta	102.597	97.4026
Control + IL-1beta	102.238	97.7621
Control + IL-1beta	100.407	99.5931
Control + IL-1beta	108.118	91.8824
Control + IL-1beta	98.1361	101.864
Veh	23.471	23.8186
Veh	28.7322	24.8317
Veh	25.523	18.8757
Veh	31.883	18.4123
Veh	22.381	22.2565
Veh	22.206	20.8064
Veh	16.7771	14.071
Veh	23.4432	21.0521
Veh	22.5414	21.9707
Veh	24.4563	20.1088
Veh	19.6745	20.1115
Veh	21.2254	28.3131
Veh	25.5101	24.0238
Veh	25.1347	25.3913
Veh	25.6884	23.9791
Veh	20.6501	20.4605
Veh	28.176	22.4616
Veh	23.9683	21.7707
Veh	24.8994	21.8871
Veh	16.7659	17.691
Veh	21.5312	24.0189
Veh	23.6453	21.8148
Veh	24.3117	24.0141
Veh	62.0175	22.7991
Veh	18.0627	17.6867
Veh	14.7557	15.4852
Veh	16.9906	16.5156
Veh	24.0685	23.1992
Veh	24.5885	22.6325
Veh	39.5312	23.6491
Veh	14.9411	16.0005
Veh	15.1353	14.5617
Veh + IL-1beta	103.122	104.882
Veh + IL-1beta	106.609	105.241
Veh + IL-1beta	94.7454	82.0904
Veh + IL-1beta	88.3942	93.6191
Veh + IL-1beta	114.701	101.658
Veh + IL-1beta	106.829	99.6792
Veh + IL-1beta	102.761	96.4727
Veh + IL-1beta	98.8535	95.0918
Veh + IL-1beta	96.4777	94.1634
Veh + IL-1beta	95.1274	97.6064
Veh + IL-1beta	91.0517	97.2514
Veh + IL-1beta	95.3361	95.9758
Veh + IL-1beta	85.9847	115.001
Veh + IL-1beta	116.079	92.6494
Veh + IL-1beta	93.2135	87.2338
Veh + IL-1beta	95.2172	97.2566
Veh + IL-1beta	82.7416	82.3857
Veh + IL-1beta	94.1521	93.4661
Veh + IL-1beta	107.253	81.1114
Veh + IL-1beta	96.2973	95.826
Veh + IL-1beta	103.154	93.9738
Veh + IL-1beta	101.038	93.2235
Veh + IL-1beta	103.002	102.624
Veh + IL-1beta	97.6842	107.638
Veh + IL-1beta	89.4156	93.386
Veh + IL-1beta	91.8072	93.1494
Veh + IL-1beta	98.6385	107.945
Veh + IL-1beta	106.322	103.015
Veh + IL-1beta	89.4727	96.2961
Veh + IL-1beta	105.28	97.0755
Veh + IL-1beta	95.5019	92.901
Veh + IL-1beta	93.0694	94.278
TGF 1ng/ml	20.8593	21.5195
TGF 1ng/ml	21.1586	21.329
TGF 1ng/ml	16.06	15.9277
TGF 1ng/ml	51.6935	16.5406
TGF 1ng/ml	19.9166	19.8673
TGF 1ng/ml	18.0414	20.1547
TGF 1ng/ml	13.404	12.8544
TGF 1ng/ml	19.5317	20.1575
TGF 1ng/ml	19.0077	18.8182
TGF 1ng/ml	19.5385	20.4976
TGF 1ng/ml	18.0475	17.4671
TGF 1ng/ml	18.8671	18.7836
TGF 1ng/ml	22.3391	25.1281
TGF 1ng/ml	22.414	22.0427
TGF 1ng/ml	23.0392	21.3198
TGF 1ng/ml	19.4929	19.196
TGF 1ng/ml	21.3398	20.0129
TGF 1ng/ml	20.3572	18.714
TGF 1ng/ml	20.7362	19.0708
TGF 1ng/ml	16.5429	16.6453
TGF 1ng/ml	18.4491	18.1913
TGF 1ng/ml	21.2454	21.8686
TGF 1ng/ml	24.3393	19.617
TGF 1ng/ml	33.3963	20.095
TGF 1ng/ml	15.5245	15.9122
TGF 1ng/ml	14.0425	13.5442
TGF 1ng/ml	15.5267	14.5646
TGF 1ng/ml	21.5809	20.3665
TGF 1ng/ml	22.261	18.906
TGF 1ng/ml	19.865	19.9552
TGF 1ng/ml	13.586	13.6289
TGF 1ng/ml	13.9485	13.5595
TGF 1ng/ml + IL-1beta	79.3272	71.5691
TGF 1ng/ml + IL-1beta	76.2126	70.6116
TGF 1ng/ml + IL-1beta	69.8222	69.7291
TGF 1ng/ml + IL-1beta	61.8407	55.5335
TGF 1ng/ml + IL-1beta	68.3406	64.9228
TGF 1ng/ml + IL-1beta	69.4975	69.2928
TGF 1ng/ml + IL-1beta	69.4037	59.8871
TGF 1ng/ml + IL-1beta	80.5713	93.4202
TGF 1ng/ml + IL-1beta	89.7542	81.2968
TGF 1ng/ml + IL-1beta	73.0854	77.3584
TGF 1ng/ml + IL-1beta	62.2578	62.3372
TGF 1ng/ml + IL-1beta	72.8499	79.6883
TGF 1ng/ml + IL-1beta	67.0307	58.1272
TGF 1ng/ml + IL-1beta	66.5904	75.0058
TGF 1ng/ml + IL-1beta	69.1996	57.6669
TGF 1ng/ml + IL-1beta	73.9234	72.6912
TGF 1ng/ml + IL-1beta	70.2204	60.3578
TGF 1ng/ml + IL-1beta	63.558	58.5132
TGF 1ng/ml + IL-1beta	72.8079	59.2832
TGF 1ng/ml + IL-1beta	74.835	63.3761
TGF 1ng/ml + IL-1beta	78.0706	64.6525
TGF 1ng/ml + IL-1beta	73.9173	67.2689
TGF 1ng/ml + IL-1beta	76.4256	57.839
TGF 1ng/ml + IL-1beta	77.221	80.1543
TGF 1ng/ml + IL-1beta	68.9645	72.3949
TGF 1ng/ml + IL-1beta	69.9036	72.6818
TGF 1ng/ml + IL-1beta	68.052	71.7985
TGF 1ng/ml + IL-1beta	107.54	70.024
TGF 1ng/ml + IL-1beta	115.418	67.1032
TGF 1ng/ml + IL-1beta	64.8723	75.7848
TGF 1ng/ml + IL-1beta	64.0558	63.425
TGF 1ng/ml + IL-1beta	68.9964	62.418
TGF 10ng/ml	20.1454	28.6393
TGF 10ng/ml	21.6412	21.8402
TGF 10ng/ml	15.8115	17.5646
TGF 10ng/ml	17.1917	16.8229
TGF 10ng/ml	20.5869	20.5384
TGF 10ng/ml	19.1683	20.5268
TGF 10ng/ml	13.1861	13.5942
TGF 10ng/ml	18.6688	18.8061
TGF 10ng/ml	21.7518	19.033
TGF 10ng/ml	19.992	19.7527
TGF 10ng/ml	35.6031	17.3021
TGF 10ng/ml	18.8002	20.4707
TGF 10ng/ml	22.7218	25.415
TGF 10ng/ml	29.1952	32.8731
TGF 10ng/ml	20.3428	27.0434
TGF 10ng/ml	19.2119	26.3207
TGF 10ng/ml	21.4302	21.0717
TGF 10ng/ml	21.0258	21.0451
TGF 10ng/ml	19.0706	19.6399
TGF 10ng/ml	16.5681	17.6786
TGF 10ng/ml	18.2131	18.8063
TGF 10ng/ml	21.9689	24.6116
TGF 10ng/ml	19.8084	21.3548
TGF 10ng/ml	25.3377	21.7862
TGF 10ng/ml	15.7704	15.7341
TGF 10ng/ml	13.5401	13.5904
TGF 10ng/ml	18.4967	15.4977
TGF 10ng/ml	20.4841	21.4744
TGF 10ng/ml	23.0263	19.5685
TGF 10ng/ml	20.826	20.1547
TGF 10ng/ml	13.7595	14.0556
TGF 10ng/ml	14.3499	12.9466
TGF 10ng/ml + IL-1beta	71.8965	69.2916
TGF 10ng/ml + IL-1beta	80.7154	81.1848
TGF 10ng/ml + IL-1beta	67.6894	67.804
TGF 10ng/ml + IL-1beta	56.5047	62.315
TGF 10ng/ml + IL-1beta	71.884	68.6201
TGF 10ng/ml + IL-1beta	76.3139	78.3681
TGF 10ng/ml + IL-1beta	68.1212	62.6782
TGF 10ng/ml + IL-1beta	72.0449	62.1972
TGF 10ng/ml + IL-1beta	71.948	82.4791
TGF 10ng/ml + IL-1beta	76.4493	72.8841
TGF 10ng/ml + IL-1beta	71.0773	69.863
TGF 10ng/ml + IL-1beta	82.6759	76.4944
TGF 10ng/ml + IL-1beta	75.951	70.5862
TGF 10ng/ml + IL-1beta	69.0261	68.944
TGF 10ng/ml + IL-1beta	92.1642	72.0426
TGF 10ng/ml + IL-1beta	70.5828	79.2751
TGF 10ng/ml + IL-1beta	58.8158	54.5082
TGF 10ng/ml + IL-1beta	72.4274	64.3355
TGF 10ng/ml + IL-1beta	77.3214	57.3039
TGF 10ng/ml + IL-1beta	60.8395	73.8877
TGF 10ng/ml + IL-1beta	82.4244	67.5472
TGF 10ng/ml + IL-1beta	72.7537	62.4757
TGF 10ng/ml + IL-1beta	65.5295	67.7366
TGF 10ng/ml + IL-1beta	70.8606	85.6769
TGF 10ng/ml + IL-1beta	73.0309	78.387
TGF 10ng/ml + IL-1beta	70.3459	67.9295
TGF 10ng/ml + IL-1beta	64.45	73.6269
TGF 10ng/ml + IL-1beta	71.7774	63.2138
TGF 10ng/ml + IL-1beta	66.9733	82.8149
TGF 10ng/ml + IL-1beta	72.6384	81.7099
TGF 10ng/ml + IL-1beta	66.5069	65.7428
TGF 10ng/ml + IL-1beta	61.1469	63.6384

## Sheet: Fig 1e
Analgesic	Antabuse effect	Antiamebic	Antianginal	Antiasthmatic	Antibacterial	Anticoagulant	Antidepressant	Antidiabetic	Antifungal	Antihelmintic	Antihistaminic	Antihypertensive	Anti-inflammatory	Antimalarial	Antineoplastic	Antiseptic	Bronchodilator	Cardiotonic	Contraceptive	Expectorant	Thrombolytic
2.38095	2.38095	2.38095	4.7619	9.52381	21.4286	2.38095	4.7619	2.38095	2.38095	7.14286	2.38095	2.38095	4.7619	2.38095	4.7619	4.7619	4.7619	4.7619	2.38095	2.38095	2.38095

## Sheet: Fig 1f
Analgesic	Analgesic	Antibacterial	Anti-inflammatory	Antilipemic	Antineoplastic	Antipsoriatic	Keratolytic
2.38095	2.85714	5.71429	71.4286	2.85714	8.57143	2.85714	5.71429

## Sheet: Fig 1g
pg/ml/10k cells	con	veh	acitretin	anagrelide	camptothecin	digoxin	doxorubicin hydrochloride	lanatoside C	mometasone furoate	monensin	parthenolide	pentamidine
CCL2	617.986	2547.79	3807.22	1869.87	2782.76	4540.2	1752.18	3135.35	1760.6	3492.49	1885.23	2869.02
sICAM-1	0	23.6341	153.109	42.5322	0	11.7322	0	0	110.587	157.273	12.635	17.7155
sVCAM-1	1228.97	5351.53	3471.29	2992.02	2633	1462.07	2986.21	1428.09	6852.24	7135.2	3891.14	5266.99
IL-6	9.67074	298.145	254.666	506.127	533.87	10681.4	280.117	6579.79	194.056	492.924	368.304	584.258
IL-8	565.667	5686.85	8635.71	4446.67	6692.16	20423.5	2543.32	18106	4799.55	8487.32	4420.02	5026.55
CX3CL1	21.3278	97.936	58.7471	86.1724	4.75231	8.66846	0	0	97.8502	139.176	57.393	108.381
log	con	veh	acitretin	anagrelide	camptothecin	digoxin	doxorubicin hydrochloride	lanatoside C	mometasone_furoate	monensin	parthenolide	pentamidine
CCL2	2.79168	3.40633	3.58072	3.27204	3.44463	3.65717	3.24383	3.49642	3.24591	3.54326	3.27559	3.45788
sICAM-1	0	1.39154	2.18783	1.63881	0	1.1049	0	0	2.04762	2.19941	1.13466	1.2722
sVCAM-1	3.08989	3.72856	3.54062	3.47611	3.42062	3.16527	3.47527	3.15506	3.8359	3.85347	3.59019	3.72164
IL-6	1.02819	2.47588	2.40767	2.70512	2.72825	4.02867	2.44889	3.81828	2.29016	2.69366	2.56738	2.76735
IL-8	2.75333	3.75495	3.93635	3.64813	3.82563	4.31015	3.40557	4.25785	3.68129	3.92882	3.64552	3.70136
CX3CL1	1.34885	1.99535	1.77632	1.94038	0.759842	0.985357	0	0	1.99498	2.14668	1.76636	2.03894
