# Supplementary material for: Cardiac glycosides target barrier inflammation of the vasculature, meninges and choroid plexus
Source: Commun Biol. 2021 Feb 26;4:260. doi: 10.1038/s42003-021-01787-x (PMC7910294; doi:10.1038/s42003-021-01787-x)
Supplement: Supplementary file 4 — Supplementary Data 2 [file 42003_2021_1787_MOESM4_ESM.xlsx]

## Sheet: Fig2n.p
CEBPd	Veh			IL-1β
Veh	3.27553	1.61416	1.56783	26.2215	15.8023	18.9781
Dig	9.08187	7.05756	3.05031	62.4902	41.8432	29.0058
Lan C	50.9005	55.3617	40.9356	92.0749	94.9749	85.857
NFkB nuc	Veh												Digoxin						Lanatoside C
Veh	0.729369	1.1028	0.843414	1.17448	1.232	1.79199	0.714075	1.12852	1.04701	1.7995	1.64887	1.33006	0.881099	0.606267	0.833665	1.76632	1.72861	1.73988	0.2839	0.322606	1.31116	0.7798	1.58028	2.6825
IL-1β	94.565	94.6732	74.3791	76.4318	87.5306	87.7465	95.2237	94.4108	80.0008	80.562	86.7971	88.8953	76.3231	77.6955	43.409	50.0449	64.525	73.275	81.095	81.969	43.575	44.9809	61.2369	66.1699
