# Supplementary material for: Cardiac glycosides target barrier inflammation of the vasculature, meninges and choroid plexus
Source: Commun Biol. 2021 Feb 26;4:260. doi: 10.1038/s42003-021-01787-x (PMC7910294; doi:10.1038/s42003-021-01787-x)
Supplement: Supplementary file 5 — Supplementary Data 3 [file 42003_2021_1787_MOESM5_ESM.xlsx]

## Sheet: Fig3e-m
CCL2		Veh			Digoxin			Lanatoside C
Veh		1979.12	1525.72	5652.26	4057.36	3928.49	8289.02	3584.31	2409.04	6117.9
IL1β		12605.4	13866.6	11902.3	12616	21798.2	23733.8	8672.71	10526.1	18936
ICAM1		Veh			Digoxin			Lanatoside C
Veh		0	0	82.7324	0	0	83.808	0	0	0
IL1β		245.332	295.486	361.868	95.3692	210.372	262.905	68.8763	0	137.667
VCAM1		Veh			Digoxin			Lanatoside C
Veh		191.006	251.969	1202.46	36.3993	111.359	501.074	101.678	71.9169	568.581
IL1β		906.185	1778.69	3553.63	134.703	424.558	747.991	132.5	211.269	689.045
IL-6		Veh			Digoxin			Lanatoside C
Veh		30.9225	59.8563	112.15	584.026	375.924	285.714	342.04	873.329	236.939
IL1β		4067.42	3873.08	1561.83	34885.6	37909	25330.2	26646.6	23877.3	27654.9
IL-8		Veh			Digoxin			Lanatoside C
Veh		858.187	1999.62	5753.06	3787.12	5701.79	24958.5	6127.42	14887	26581.6
IL1β		29750	44120.7	36311.4	60386.6	104062	71264.4	54364.5	85500.9	84052.6
CX3CL1		Veh			Digoxin			Lanatoside C
Veh		0	0	579.42	0	0	82.5119	0	0	0
IL1β		325.613	308.665	699.394	0	0	75.9909	0	0	0
G-CSF		Veh			Digoxin			Lanatoside C
Veh		0	0	0	0	0	0	0	16.3083	0
IL1β		5.11578	11.2857	12.7344	937.581	2204.78	2085.01	778.964	1596.93	2993.57
GM-CSF		Veh			Digoxin			Lanatoside C
Veh		0	0	0	0	0	1.71496	0	0	0
IL1β		4.15134	4.38267	4.94717	50.5916	156.97	237.659	32.4926	42.2024	137.464
RANTES		Veh			Digoxin			Lanatoside C
Veh		0	16.6038	11.6115	0	35.3589	13.6771	0	36.0555	11.6061
IL1β		6.64317	33.2372	14.9432	14.8053	79.9905	82.5428	14.5881	37.8931	44.4975

## Sheet: Fig 3c-d
%NFkB nuclear (of PU.1 pos cells)	Veh			Dig			Lan C
Veh	1	1	1	0.558769	0.883695	0.482961	0.813251	0.951887	0.046336
IL1β	1.52723	1.23985	0.895826	1.6857	1.95854	0.482526	1.6627	1.60194	0.455665
PU.1 pos	Veh			Digoxin			Lanatoside C
Veh	1	1	1	1.036	1.04108	0.990807	1.44299	1.4462	1.03961
IL1β	1.43123	1.36453	1.07715	1.10831	1.44559	1.16777	1.22957	1.48186	1.0914
