# Supplementary material for: Cardiac glycosides target barrier inflammation of the vasculature, meninges and choroid plexus
Source: Commun Biol. 2021 Feb 26;4:260. doi: 10.1038/s42003-021-01787-x (PMC7910294; doi:10.1038/s42003-021-01787-x)
Supplement: Supplementary file 6 — Supplementary Data 4 [file 42003_2021_1787_MOESM6_ESM.xlsx]

## Sheet: Fig 4 efg
CCL2	Veh			IL-1β
Veh	100	100	100	212.506	405.87	156.248
Digoxin	95.3876	133.277	106.76	98.2807	204.478	102.048
Lanatoside	121.832	130.538	99.7058	126.936	163.988	101.82
ICAM	Veh			IL-1β
Veh	100	100	100	284.694	823.297	161.187
Digoxin	123.811	161.481	113.984	126.44	334.057	103.759
Lanatoside	178.902	152.833	96.6071	167.659	259.519	96.8465
CEBPd	Veh			IL-1β
Veh	0.603609	34.7969	19.6742	86.2941	82.5195	77.3513
Digoxin	72.8666	79.6598	67.669	86.8781	81.392	77.1659
Lanatoside	16.814	55.904	51.4971	73.8178	61.0211	46.923

## Sheet: Fig 4j-r
CBA data
pg/ml/10k cells
CCL2	Veh			IL-1β
Veh	2277.99	37139.3	14600.7	40485.8	65157.8	44441.3
Digoxin	1228.55	16848.3	3726.58	4343.22	17691.2	4791.2
Lanatoside	1223.65	14350.1	5986.07	4511.53	14777.1	6086.86
sICAM-1	Veh			IL-1β
Veh	0	332.7	275.79	772.629	1337.53	698.536
Digoxin	0	419.122	328.262	0	421.143	349.837
Lanatoside	39.1405	459.786	776.333	64.627	395.62	732.483
sVCAM-1	Veh			IL-1β
Veh	27.3337	324.867	340.741	2392.53	1868.56	1676.56
Digoxin	31.4095	154.293	29.1132	204.186	205.519	50.8449
Lanatoside	66.1508	214.31	16.2325	210.627	207.309	10.1299
IL-6	Veh			IL-1β
Veh	26.3405	281.456	484.212	63009.8	118432	62396.5
Digoxin	112.716	1517.01	775.206	43350.9	13695.3	10867.9
Lanatoside	27.9683	304.277	592.978	9848.37	692.985	3889.87
IL-8	Veh			IL-1β
Veh	3436.95	36579	32539.8	181701	260059	172000
Digoxin	24494.1	98160.6	51087.8	141860	129653	85263.3
Lanatoside	17247.4	50596	52077	73323.2	61800.6	74855.4
CX3CL1	Veh			IL-1β
Veh	0	579.129	52.9137	2137.18	2967.09	997.137
Digoxin	138.206	311.641	68.0879	0	378.127	0
Lanatoside	367.761	270.885	441.673	0	414.049	0
