# Supplementary material for: Cardiac glycosides target barrier inflammation of the vasculature, meninges and choroid plexus
Source: Commun Biol. 2021 Feb 26;4:260. doi: 10.1038/s42003-021-01787-x (PMC7910294; doi:10.1038/s42003-021-01787-x)
Supplement: Supplementary file 7 — Supplementary Data 5 [file 42003_2021_1787_MOESM7_ESM.xlsx]

## Sheet: Fig 5b-g
	CCL2
	Veh	IL-1β	IFNγ	LPS
AZ129	1.06218	2.49568	1.6622	2.68848
AZ129	0.92665	1.39668	1.18541	2.73459
AZ129	1.01117	1.87609	2.25333	2.26535
HC171	0	3.04867	1.13999	3.84295
HC171	1.2392	4.01747	3.65552	4.23637
HC171	1.5466	3.85199	3.32167	4.12259
HC171	1.2142	4.20101	3.61395	4.08151
	sICAM-1
	Veh	IL-1β	IFNγ	LPS
AZ129	0.966462	4.79651	1.97366	4.21553
AZ129	0.859667	3.47317	0.973731	3.70239
AZ129	1.17387	2.81215	1.64195	2.19015
HC171	0	29.3561	6.3614	19.2416
HC171	3.11644	34.5792	7.63153	37.347
HC171	0	37.1011	7.74017	42.4292
HC171	0.883565	17.1885	5.17066	22.7245
	sVCAM-1
	Veh	IL-1β	IFNγ	LPS
AZ129	0.764432	4.82115	1.73264	2.28341
AZ129	0.556639	1.95221	0.619132	1.84446
AZ129	1.67893	2.5299	1.08684	1.0428
HC171	0.951977	5.82597	1.61363	9.64308
HC171	1.42671	9.71675	1.8936	11.6704
HC171	1.09071	5.58873	1.35595	9.42764
HC171	0.530607	3.27376	0.685174	8.63016
	IL-6
	Veh	IL-1β	IFNγ	LPS
AZ129	0.258338	8.33243	1.02073	8.79409
AZ129	0.31897	8.93523	0.55789	8.85802
AZ129	2.42269	8.85167	1.82831	9.24738
HC171	0	0.993851	1.48804	10.2662
HC171	1.20932	8.49854	1.57128	11.2399
HC171	2.40456	4.8635	1.41711	8.79332
HC171	0.386114	7.74249	2.61002	9.60758
	IL-8
	Veh	IL-1β	IFNγ	LPS
AZ129	0.75116	7.45979	0.815892	7.1717
AZ129	0.700591	6.98492	0.540497	7.81448
AZ129	1.54825	5.80349	1.74942	7.42364
HC171	0	0.571152	2.77176	18.8793
HC171	1.04494	18.0777	1.86255	19.159
HC171	1.74162	13.62	3.6518	17.3397
HC171	1.21344	15.3891	2.56947	18.1578
	CX3CL1
	Veh	IL-1β	IFNγ	LPS
AZ129	1.24483	3.2459	1.69973	0.261138
AZ129	0.892429	1.29873	1.16237	0.726665
AZ129	0.862743	1.2103	2.52091	1.00156
HC171	0	3.53468	0.214718	1.55221
HC171	0.743998	4.10536	5.71659	5.16572
HC171	2.54702	6.48651	5.83404	9.70793
HC171	0.708983	5.12634	6.83307	7.86798

## Sheet: Fig 5h
Profiler: intensity normalized to reference	Veh	IFNg	IL-1b	LPS
Adiponectin/Acrp30	0.0079584	0.00447578	0.00351873	0.00272648
Apolipoprotein A1	0.0385151	0.0587806	0.0237965	0.0325425
Angiogenin	0.624553	0.516518	0.4161	0.43703
Angiopoietin-1	0.0086006	0.0091242	0.00470171	0.00628498
Angiopoietin-2	0.564632	0.597125	0.480789	0.638591
BAFF/BLyS/TNFSF13B	0.0507687	0.0397877	0.0108705	0.0305673
BDNF	0.0405669	0.0289626	0.0283104	0.0329713
Complement Component C5/C5a	0.00214715	0.00210565	0.00698883	0.00694733
CD14	0.119291	0.0896435	0.0975766	0.098466
CD30	0.00647236	0	0	0
CD40 Ligand/TNFSF5	0.0282522	0.0356865	0.0656699	0.0501584
Chitinase 3-like	0.480553	0.512159	0.243991	0.5103
Complement Factor D	0.0880003	0.0790603	0.0516481	0.0722083
C-Reactive Protein/CRP	0	0.00230015	0	0.00220584
Cripto-1	0	0	0.0157004	0.0128914
Cystatin C	0.261112	0.188333	0.196138	0.251824
Dkk-1	0.0579024	0.15008	0.0912938	0.083624
DPPIV/CD26	0.0319946	0.026899	0.0476751	0.0655508
EGF	0	0	0	0.00226159
EMMPRIN	0.0628693	0.0596126	0.0732111	0.0647485
CXCL5/ENA-78	0.639401	0.538469	0.931304	0.844376
Endoglin/CD105	0.09141	0.113919	0.092411	0.12055
Fas Ligand	0	0	0	0
FGF basic	0.0275798	0.0136137	0.00624939	0.0094503
KGF/FGF-7	0.00392076	0.00207421	0	0
FGF-19	0.0771053	0.0698085	0.0700546	0.084026
Flt-3 Ligand	0	0	0.00134899	0.00359755
G-CSF	0	0	0.168568	0.0232575
GDF-15	0.648618	0.552914	0.659599	0.588428
GM-CSF	0.00404527	0	0.610949	0.0468141
CXCL1/GRO alpha	0.246364	0.24602	0.257839	0.313251
Growth Hormone (GH)	0	0	0	0
HGF	0.229168	0.399074	0.235738	0.296746
ICAM-1/CD54	0	0.0373837	0.0621974	0.0842561
IFN-gamma	0.0447416	0.107003	0.0416011	0.050308
IGFBP-2	0.805724	0.772669	0.783687	0.86044
IGFBP-3	0.162705	0.165901	0.205297	0.227699
IL-1 alpha/IL-1F1	0.0330887	0.0287652	0.0334006	0.0303841
IL-1 beta/IL-1F2	0	0	0.18519	0
IL-1ra/IL-1F3	0.0404584	0.0348979	0.0447534	0.125841
IL-2	0	0	0	0
IL-3	0	0	0	0
IL-4	0.0105515	0.00393499	0.0111967	0.0141587
IL-5	0.0194961	0.017614	0.00962467	0.0121407
IL-6	0.168836	0.2009	0.606348	0.574345
IL-8	0.837439	0.808434	0.947877	0.903923
IL-10	0	0.00201552	0.0050249	0.00785697
IL-11	0.021922	0.024329	0.0319762	0.0393975
IL-12 p70	0	0	0	0.00295536
IL-13	0	0	0	0
IL-15	0	0	0	0
IL-16	0	0	0	0
IL-17A	0.0262509	0.0205688	0.0324394	0.0371003
IL-18 BPa	0.057463	0.216154	0.0396246	0.0657981
IL-19	0	0	0	0
IL-22	0.0115412	0.0105129	0.00542691	0.0104358
IL-23	0	0	0.0219333	0.00518379
IL-24	0.0298023	0.0320609	0.062648	0.0364556
IL-27	0.00476753	0.00723909	0.0117072	0.0133492
IL-31	0	0	0	0
IL-32 alpha/beta/gamma	0.00677418	0.00662414	0.0111723	0.01301
IL-33	0	0	0	0
IL-34	0	0	0	0.0059446
CXCL10/IP-10	0.00583607	0.837115	0.0138853	0.836152
CXCL11/I-TAC	0.00489325	0.0114024	0.00381639	0.00678427
Kallikrein 3/PSA	0.0555352	0.0338352	0.0398162	0.0411077
Leptin	0	0	0	0
LIF	0.0189743	0.0211838	0.085805	0.0759584
Lipocalin-2/NGAL	0.00902692	0.00763815	0.0181447	0.0146935
CCL2/MCP-1	0.42158	0.373401	0.448939	0.415037
CCL7/MCP-3	0.00596179	0.00374343	0.0247465	0.0256947
M-CSF	0.015905	0.0150896	0.0277784	0.0260937
MIF	0.21339	0.194103	0.186334	0.211431
CXCL9/MIG	0	0.22126	0	0.0104115
CCL3/CCL4 MIP-1 alpha/beta	0	0	0.131401	0.48502
CCL20/MIP-3 alpha	0.00250766	0.0104086	0.0861324	0.135377
CCL19/MIP-3 beta	0.00644389	0	0.0106446	0.0593867
MMP-9	0.236011	0.150723	0.0662986	0.2197
Myeloperoxidase	0	0	0	0
Osteopontin (OPN)	0.784536	0.680586	0.668534	0.677662
PDGF-AA	0.0197867	0.0353284	0.0816031	0.0588921
PDGF-AB/BB	0	0	0	0
Pentraxin 3/TSF-14	0.0985277	0.0917344	0.1264	0.121455
CXCL4/PF4	0.0020084	0	0	0
RAGE	0.00257766	0.00305263	0	0.00267785
CCL5/RANTES	0.00995377	0.0123394	0.0220733	0.170232
RBP4	0	0	0	0
Relaxin-2	0.0255559	0.00707896	0.00454159	0.00634664
Resistin	0.00729778	0.00195265	0	0.00681152
CXCL12/SDF-1 alpha	0.129043	0.107266	0.0720494	0.115898
Serpin E1/PAI-1	1.18659	1.13895	1.09395	1.08906
SHBG	0.0338851	0.0423607	0.0340997	0.0379412
ST2/IL1 R4	0.173965	0.17748	0.203091	0.231078
CCL17/TARC	0.0252641	0.0240728	0.0173881	0.0133249
TFF3	0.0168247	0.0228786	0.0247049	0.019326
TfR	0.0313298	0.0322063	0.0320965	0.0312812
TGF-alpha	0.00118889	0	0	0.00114442
Thrombospondin-1	0.22234	0.254415	0.159649	0.178119
TNF-alpha	0	0	0	0.00410814
uPAR	0.309156	0.281882	0.168384	0.216089
VEGF	0.0525963	0.0153043	0.0348807	0.0592266
Vitamin D BP	0.0394574	0.0332174	0.0397076	0.0429282
CD31	0.0978985	0.102066	0.0885281	0.099709
TIM-3	0.0370202	0.0342041	0.032877	0.0627733
VCAM-1	0.403707	0.267387	0.511024	0.633164
