# Supplementary material for: Cardiac glycosides target barrier inflammation of the vasculature, meninges and choroid plexus
Source: Commun Biol. 2021 Feb 26;4:260. doi: 10.1038/s42003-021-01787-x (PMC7910294; doi:10.1038/s42003-021-01787-x)
Supplement: Supplementary file 8 — Supplementary Data 6 [file 42003_2021_1787_MOESM8_ESM.xlsx]

## Sheet: Fig 6a-i
CBA data (pg/ml/10k cells)
CCL2
Veh/Veh	Veh/Dig	Veh/Lan C	IL1β/ Veh	IL1β/ Dig	IL1β/ Lan C
1.09622	0.47993	0.96154	5.5265	2.42057	5.86367
0.94443	0.36045	5.03072	5.22245	1.77985	2.48701
1.04665	4.28923	0.32929	5.25035	0.94173	2.37951
1.10248	2.43502	6.74669	6.1048	6.2944	6.9514
0.81021	0.17765	2.02003	5.82166	2.38877	3.10718
0.8151	0.23406	1.54095	3.54243	1.34816	0.39116
2.07363	1.08546	0.29153	4.17713	1.02738	1.57585
0.32579	0.80944	1.29688	3.60677	1.61294	2.1865
0.78549	1.26794	0.06167	3.61438	1.59666	1.3136
0.60687	4.22354	1.40966	3.97571	2.62144	1.84269
0.93314	0.99712	1.44376	2.57887	2.10595	1.17144
1.19125	1.27271	0.15513	3.38469	2.49672	1.45413
1.26874	1.7483	1.48448	3.42179	2.66179	1.42848
1.14853	1.95276	0.25542	2.25405	2.17679	1.98125
1.5672	0.95807	1.88095	3.15955	2.77468	2.98883
0.40168	0.76299	2.04293	3.18049	1.95202	2.93324
0.88259	0.47633	1.05387	2.83836	1.78388	1.82458
1.27839	1.61129	1.46661	1.95211	1.39992	1.67847
0.82119	1.61452	1.62222	2.03216	1.76296	1.43124
0.90042	1.95174	1.17996	2.02268	1.42422	1.5865
sICAM-1
Veh/Veh	Veh/Dig	Veh/Lan C	IL1β/ Veh	IL1β/ Dig	IL1β/ Lan C
0.45182	1.98901	1.07878	19.3428	1.64469	4.46783
1.17816	0.60541	2.1016	9.52413	1.51553	1.94595
1.48226	2.89439	1.36215	4.73797	0.40275	0.53464
1.88776	1.56467	4.39912	8.00017	5.87577	3.27646
0	0	1.46546	7.8298	1.53201	1.32665
1.00196	0	1.3152	6.76874	1.85068	0.43669
2.07051	1.15802	0	4.95958	0	2.64124
0	0	1.03167	4.62282	1.63281	1.89401
0.92752	0.81628	0.90461	6.32425	1.53993	1.48178
0.52159	1.39624	0.64146	3.66402	1.32452	1.48282
1.05668	0.71861	0.7559	3.04118	2.37994	0.46295
1.5013	0.71861	0.54177	3.53978	1.19982	0.54177
0.92043	0.79882	0.63302	2.72448	2.47504	1.06812
1.38025	2.66511	1.82008	3.36523	3.88281	0.89084
1.97325	2.49772	6.51106	7.753	2.79564	6.01525
0.30206	0.77417	2.10464	7.1265	1.38361	4.87112
0.34445	1.0693	0.9506	8.22464	0.87867	2.45574
1.43196	1.37813	1.07266	8.20508	1.24358	2.21365
0.71207	0.86546	2.23271	8.0807	3.18912	1.03796
0.85597	2.57377	0.78311	6.93875	1.55199	0.40282
sVCAM-1
Veh/Veh	Veh/Dig	Veh/Lan C	IL1β/ Veh	IL1β/ Dig	IL1β/ Lan C
0.85631	0.33747	0.6931	7.44768	1.59585	2.00932
0.49677	0.43678	1.29398	2.51545	0.60172	1.34219
1.36012	1.55029	0.68477	2.87308	0.41483	0.57286
1.34547	0.78917	2.13363	1.95526	2.03706	1.3982
0.94132	0.11105	0.37469	2.91625	0.11466	0.68719
0.84466	0.23404	0.79485	3.31054	0.50152	0.27243
1.15129	0.50928	0.41432	3.68606	0.35784	0.5422
0.61655	0.56164	0.79769	2.57656	0.3171	0.82035
1.38751	0.97474	0.03607	2.58934	0.35032	0.52358
0.31998	1.64007	0.53928	3.2843	1.02691	1.90589
1.09334	1.52788	0.68622	1.53498	1.26264	0.93426
1.14007	1.74981	0.33415	2.51411	1.31485	0.2164
1.44661	0.6548	0.73531	2.009	0.42943	0.55647
0.36637	0.57845	0.31307	1.86022	0.52012	0.60143
2.56966	1.02082	1.09238	8.31144	1.94972	1.50602
0.23985	0.72011	0.52768	1.64201	1.56762	0.91708
0.82411	0.27441	0.75935	1.83228	1.34379	0.6436
1.40085	0.8848	1.27991	3.45159	0.78469	1.54082
0.84475	0.85047	0.93329	5.51799	1.29959	0.36512
0.7544	1.16775	0.32836	4.49073	1.67545	0.47389
IL-6
Veh/Veh	Veh/Dig	Veh/Lan C	IL1β/ Veh	IL1β/ Dig	IL1β/ Lan C
1.95622	4.32803	2.18722	75.8134	47.5927	69.0839
0.42148	1.83148	5.73174	77.6706	31.0785	57.164
0.45436	58.7396	1.91426	78.2336	24.6246	63.0933
1.10489	2.36233	20.8445	75.2885	73.8847	69.4337
1.06305	0.5351	4.94762	73.4208	30.5907	61.4345
0.07895	0.14085	3.31439	3.99043	4.1394	3.40675
3.65459	0.33573	0.31815	3.63358	4.13503	4.19295
0.06659	0.2276	0.53791	3.95403	4.11612	4.07573
0.19987	0.23415	0.14713	3.55191	4.0778	4.32077
0.05442	13.6895	3.50445	14.8003	14.2078	12.8516
1.48512	2.07181	2.08304	14.3691	14.4198	13.8523
2.20319	3.7484	0.34417	14.8088	14.479	13.6852
0.25728	0.47503	2.21257	13.702	13.6717	12.9771
0.17024	1.40502	0.2429	17.2902	16.5362	17.4606
3.45042	0.75901	3.17904	19.1883	18.8869	19.4257
0.22536	0.37635	0.60549	19.7284	12.3172	18.7642
0.15399	0.67093	2.13426	21.6227	18.2446	17.5413
2.04476	1.45948	1.79794	21.3499	12.7059	18.8987
0.55573	1.45178	2.42312	20.0888	19.3533	16.1468
0.39951	21.0141	1.31941	20.8391	17.0163	14.1879
IL-8
Veh/Veh	Veh/Dig	Veh/Lan C	IL1β/ Veh	IL1β/ Dig	IL1β/ Lan C
1.13044	0.76487	6.356	21.1006	18.966	20.4298
0.67579	1.92361	6.02776	18.1942	19.0292	19.3511
1.30257	21.4033	2.0119	18.2017	18.9131	20.1916
1.05192	3.30247	16.2737	19.5852	15.5415	17.452
0.83928	2.29866	9.55691	20.8774	20.2749	20.0566
0.26896	0.09751	1.54292	4.47621	6.55957	3.50791
3.09934	0.60492	0.60361	6.75139	5.87867	8.23726
0.31338	0.24513	0.32957	4.95422	4.04902	5.04357
0.31832	0.19909	0.16695	6.45564	5.73886	6.33899
0.20188	12.5963	1.30242	11.858	14.0955	13.604
1.39542	1.75737	2.351	5.27085	13.3954	14.1462
1.92512	1.91345	1.03986	6.05136	13.7668	11.6365
0.47758	0.85001	1.28645	13.1007	13.8893	15.4038
0.14187	2.92065	1.21485	3.29153	6.08104	5.87179
3.21514	1.44347	3.97876	5.58032	6.73562	6.95457
0.38125	1.00659	1.30666	6.16106	4.56192	6.98165
0.26174	1.94744	2.07954	4.90081	6.2388	7.27751
1.76911	3.04626	3.6782	9.42992	8.3488	9.67849
0.81522	2.7794	4.56552	10.2615	8.75438	9.19443
0.41567	9.12138	1.59469	9.69436	9.29333	8.62812
CX3CL1
Veh/Veh	Veh/Dig	Veh/Lan C	IL1β / Veh	IL1β / Dig	IL1β / Lan C
1.68266	0.53069	0.71844	4.77198	0.46574	0.33837
0.68825	0.40057	0.15781	1.73986	0.39004	0.60883
1.06018	0.69511	0.2657	2.51476	0.26699	0.62358
0.90857	0.53248	0.17436	1.85033	0.65877	0.77083
0.66034	0.17757	0.21248	1.74724	0.1171	0.25394
0.84781	0.62294	0.43105	1.61695	0.45256	0.45467
1.30326	0.52537	0.51633	1.96804	1.25649	0.3281
1.06832	0.50911	0.29824	2.00118	0.28653	0.30467
0.78061	0.52489	0.09127	1.68352	0.38425	0.44029
0.54529	1.27775	0.25679	4.00523	1.05912	1.6488
0.92877	2.36983	1.12082	1.92774	0.98389	1.54992
0.81448	1.67311	1.34178	2.68031	1.57666	0
1.71146	0.76562	0.60345	4.50959	0.25679	1.28219
0.54978	0.38352	0.16798	2.1292	0.29911	0.39172
2.07902	0.70507	0.51733	5.25368	1.02235	0.96302
0.39681	0.55237	0.26886	1.95855	0.62143	0.43161
0.97439	0.49752	0.31268	2.24716	0.75109	0.44805
1.44976	0.72123	0.80539	2.12607	0.64062	0.89294
1.0111	0.4297	0.39539	2.9527	0.72409	0.35123
0.53914	0.33722	0.51242	2.8159	0.85045	0.3587

## Sheet: Fig 6j
Proteome profilers	Veh + Veh			Veh + digoxin			Veh + lanatoside C			IL-1b + Veh			IL-1b + digoxin			IL-1b + lanatoside C
	FTD6	HC166	PD85	FTD6	HC166	PD85	FTD6	HC166	PD85	FTD6	HC166	PD85	FTD6	HC166	PD85	FTD6	HC166	PD85
Reference spot	1.05271	1.17737	1.1	0.99083	1.07386	1.114	0.996992	1.0956	1.1611	0.998543	1.04541	1.00554	1.08099	1.01613	0.961644	0.986175	1.04984	1.09659
Adiponectin/Acrp30	0.0217319	0.0227829	0.01324	0.0169884	0.0173295	0.0104289	0.011594	0.0150794	0.0129209	0.0285688	0.0267371	0.0182825	0.0240058	0.0211175	0.0253425	0.0182028	0.0167601	0.0104261
Apolipoprotein A-I	0.00969578	0.0125688	0.010016	0.00409749	0.0125568	0.0129345	0.00996992	0.0198521	0.0126605	0.0211398	0.0130201	0.0239889	0.0129037	0.00987097	0.0151233	0.0114747	0.0102804	0.0113636
Angiogenin	0.113855	0.157798	0.0912	0.0804054	0.0980114	0.103612	0.0793083	0.0835498	0.0956217	0.16169	0.128617	0.187258	0.06559	0.0231567	0.148219	0.0764516	0.0255763	0.107102
Angiopoietin-1	0.0127952	0.0200306	0.01132	0.0120705	0.014858	0.0134424	0.0112782	0.0145409	0.0126154	0.0241442	0.0225554	0.0193629	0.0142915	0.0117166	0.0181096	0.013871	0.0152336	0.0191193
Angiopoietin-2	0.287349	0.266361	0.1988	0.309846	0.248011	0.293905	0.174135	0.189818	0.169011	0.396031	0.26452	0.191967	0.216199	0.0874424	0.207945	0.180184	0.118692	0.231534
BAFF	0.0084759	0.0230887	0.0554	0.00372104	0.0196307	0.0207562	0.0112782	0.0168939	0.0131541	0.0227786	0.0381415	0.035374	0.00851647	0.0181797	0.0344658	0.0129032	0.00993769	0.0186364
BDNF	0.0178464	0.0191743	0.02352	0.0135569	0.0293466	0.0143567	0.0166015	0.0344508	0.0137038	0.0330481	0.040359	0.0133241	0.026051	0.0280645	0.0189315	0.0309217	0.0347975	0.0229545
Complement Component C5/C5a	0.00612651	0.00990826	0.003896	0.00307432	0.00651136	0.00211625	0.00394737	0.0133712	0.0049666	0.0154807	0.011151	0.0118837	0.0126116	0.0135138	0.0111233	0.0166359	0.00732087	0.0112216
CD14	0.0239006	0.0488991	0.065	0.0174228	0.0496307	0.0550903	0.0563008	0.0547493	0.0737832	0.0464312	0.0540444	0.0914127	0.0388573	0.0444124	0.0728767	0.0481106	0.0583801	0.0880682
CD30	0.022378	0.0280122	0.01664	0.0241795	0.023125	0.0134424	0.00936992	0.0266008	0.0323484	0.0306063	0.0235692	0.0316066	0.0286171	0.0144781	0.0207945	0.0230415	0.0163551	0.0324432
Reference spot	0.971386	0.932722	0.88	1.03282	0.903409	0.860045	1.01955	0.95184	0.858585	0.961398	0.95037	0.911357	0.867229	0.953917	0.928767	1.07834	0.993769	0.883523
CD40 Ligand/TNFSF5	0.0131024	0.0225688	0.01364	0.0162162	0.0158523	0.0143567	0.0136692	0.0150658	0.0171111	0.0268755	0.0289863	0.0265651	0.0326246	0.0305876	0.032	0.0251613	0.0143614	0.022017
Chitinase 3-like	0.016762	0.24526	0.2884	0.0111728	0.0883523	0.547856	0.0320301	0.221005	0.348206	0.13547	0.209398	0.501108	0.0380295	0.207028	0.605479	0.0188479	0.130841	0.255682
Complement Factor D	0.0129217	0.0444648	0.02704	0.0104054	0.043267	0.0373138	0.0247669	0.058548	0.0423875	0.0387837	0.0578141	0.0695291	0.0226424	0.0369816	0.10274	0.0212903	0.0213084	0.0607955
C-Reactive Protein/CRP	0.00588253	0.0140061	0.00956	0.00543243	0.0121023	0.0129345	0.00835038	0.00694607	0.0125668	0.020539	0.0176452	0.0234349	0.0170427	0.0149309	0.013589	0.00969124	0.0084081	0.0171023
Cripto-1	0.014503	0.0186544	0.008652	0.0071332	0.0132386	0.0109368	0.0069609	0.0117551	0.0126331	0.0248543	0.0166631	0.0157341	0.011253	0.00690553	0.0111507	0.01447	0.00878505	0.0105398
Cystatin C	0.0263404	0.0590214	0.07864	0.0134653	0.0429545	0.0582393	0.0218346	0.0473259	0.0638492	0.0489439	0.0585111	0.114127	0.0200617	0.0348733	0.0912329	0.0246544	0.0351713	0.0541761
Dkk-1	0.0345633	0.0681957	0.06464	0.0790058	0.16392	0.0702596	0.0890075	0.133559	0.0373374	0.085488	0.0899683	0.035374	0.0905697	0.0753456	0.0281096	0.0608295	0.0630218	0.0382955
DPPIV/CD26	0.00529518	0.0299388	0.03408	0.0117471	0.014375	0.0338939	0.0131278	0.0216089	0.0659511	0.0225601	0.0224604	0.0377839	0.0160201	0.0184908	0.0407123	0.0194009	0.0280374	0.048608
EGF	0.00809187	0.0162997	0.005628	0.0146718	0.0160227	0.00594582	0.0162135	0.0129058	0.0110033	0.020539	0.0127983	0.0202493	0.016994	0.00761406	0.018137	0.0166359	0.0159813	0.0140909
EMMPRIN	0.0331175	0.0480122	0.05216	0.0323842	0.0362784	0.0392099	0.025218	0.0681016	0.0290563	0.0389476	0.0508765	0.044072	0.0289239	0.0314862	0.0371233	0.0375576	0.0372586	0.0400852
CXCL5/ENA-78	0.0908584	0.795107	0.662	0.367761	0.365341	0.876975	0.737143	0.414556	0.574004	0.961945	1.02957	0.947368	0.850187	0.991935	1.03836	0.847926	0.766355	0.923295
Endoglin/CD105	0.0331627	0.0715596	0.05904	0.0407819	0.0296591	0.062167	0.0204812	0.0444318	0.0340922	0.0414057	0.0578141	0.0496399	0.0361305	0.0385714	0.0392603	0.0250691	0.0246106	0.021392
Fas Ligand	0.00949699	0.0101223	0.0033548	0.0158301	0.00965909	0.010158	0.00720451	0.0110299	0.00851785	0.0197196	0.0127983	0.0177839	0.0149976	0.00640783	0.0173699	0.0136866	0.00859813	0.0148295
FGF basic	0.0110241	0.013945	0.00828	0.00988417	0.00585227	0.00541761	0.00865714	0.00876263	0.00877673	0.0185725	0.0152376	0.0148476	0.0204999	0.00896889	0.0135616	0.0158065	0.00705919	0.0213352
KGF/FGF-7	0.0046988	0.00702446	-0.0013812	0.00492761	0.00951705	0.000693115	0.0060812	0.00957341	0.00491971	0.0118044	0.00948469	0.0101662	0.00998215	0.00473502	0.010411	0.012765	0.00825545	0.0117045
FGF-19	0.0362801	0.033211	0.02604	0.0404923	0.038608	0.0369413	0.0378496	0.0426488	0.0481749	0.0482338	0.0460929	0.0692521	0.0323324	0.0312097	0.0709589	0.0506912	0.0283178	0.06875
Flt-3 Ligand	0.00794277	0.0119266	0.004948	0.0108736	0.0123864	0.0120542	0.00465835	0.0152715	0.0108469	0.0131646	0.0217951	0.0206371	0.0146567	0.0189401	0.0213699	0.0120783	0.0120872	0.0175568
G-CSF	0.0167937	0.020948	0.01696	0.0224083	0.0170455	0.010974	0.0160692	0.021204	0.0146906	0.0659323	0.0582577	0.0548476	0.0481578	0.0635599	0.102466	0.0513364	0.0662305	0.1375
GDF-15	0.502861	0.548318	0.6652	0.730212	0.550852	0.683973	0.84406	0.631557	0.694651	0.690459	0.54076	0.603878	0.667586	0.576152	0.619178	0.735023	0.602804	0.735795
GM-CSF	0.00894127	0.0141284	0.00468	0.0110714	0.014233	0.0332506	0.0122707	0.0150054	0.0215191	0.0644028	0.292397	0.177285	0.0206947	0.468318	0.383562	0.0271429	0.234579	0.29233
CXCL1/GRO alpha	0.101205	0.161774	0.1224	0.183398	0.0178977	0.147968	0.131278	0.0262311	0.070533	0.261653	0.228089	0.208864	0.21912	0.203226	0.193973	0.241935	0.16947	0.227273
Growth Hormone (GH)	0.00781175	0.00914373	0.010116	0.0104247	0.00363068	0.0105406	0.00438947	0.00929708	0.00590896	0.0173161	0.0164414	0.01759	0.0129524	0.0251959	0.0120274	0.0189401	0.0107477	0.00647727
HGF	0.14006	0.220795	0.04148	0.189672	0.172443	0.0826185	0.109624	0.14559	0.0601904	0.162236	0.148258	0.0626039	0.146567	0.0960829	0.0576986	0.11659	0.0894081	0.0818182
ICAM-1/CD54	0.0237199	0.0357187	0.0114	0.0378861	0.0225568	0.00924379	0.0723158	0.0233342	0.0299279	0.0328296	0.0468215	0.0622992	0.0417302	0.0642857	0.0277808	0.0276498	0.0214953	0.0479545
IFN-gamma	0.0381777	0.026055	0.03636	0.0353764	0.0288352	0.0400226	0.0300902	0.0290305	0.0306393	0.0424982	0.0624076	0.0291967	0.0604772	0.040265	0.0195616	0.0275576	0.0364486	0.0233239
IGFBP-2	0.398946	0.488685	0.4724	0.298263	0.34233	0.390745	0.296391	0.311147	0.403872	0.467043	0.479937	0.514958	0.274631	0.242281	0.457808	0.341475	0.242056	0.365341
IGFBP-3	0.0649699	0.0422018	0.03952	0.0219595	0.0286648	0.0224153	0.0117744	0.0220842	0.0212124	0.107666	0.0413411	0.0839335	0.016994	0.018629	0.031589	0.0187097	0.0142679	0.0171023
IL-1 alpha/IL-1F1	0.0314458	0.01737	0.02424	0.013195	0.0258239	0.0252935	0.0224662	0.0252733	0.0155936	0.0333758	0.0398522	0.0166205	0.034621	0.0328341	0.0153151	0.0340092	0.0245171	0.0128409
IL-1 beta/IL-1F2	0.00603614	0.00806728	0.007636	0.00276062	0.00511648	0.00231941	0.00396541	0.00652976	0.00358685	0.130554	0.12038	0.122992	0.113456	0.135829	0.116712	0.123502	0.11028	0.131818
IL-1ra/IL-1F3	0.0139157	0.00727829	0.00678	0.0130309	0.00960227	0.0200451	0.0303158	0.0194661	0.0156772	0.0405317	0.0493559	0.0465374	0.0552183	0.0709562	0.111233	0.0518894	0.0875389	0.122727
IL-2	0.00780723	0.00792049	0.007648	0.00545849	0.00566477	0.007886	0.0062391	0.00596988	0.0104982	0.0110779	0.0114995	0.0151247	0.00902776	0.0106106	0.018	0.0123502	0.0142056	0.0130114
IL-3	0.0110241	0.00948012	0.0014516	0.00460425	0.01	0.00185892	0.0023594	0.00956926	0.0073334	0.0119355	0.0144139	0.0114958	0.00445058	0.00603111	0.0129863	0.01047	0.0101184	0.00852273
IL-4	0.0120633	0.0237003	0.010028	0.0112741	0.0107102	0.00985327	0.00736692	0.0158947	0.0128286	0.0254006	0.0219852	0.0252632	0.015241	0.0117512	0.0246027	0.0207373	0.014891	0.0190909
IL-5	0.0120136	0.00533639	0.01332	0.00544305	0.00701705	0.00768962	0.00412782	0.00667911	0.00700772	0.0142571	0.0162513	0.0108033	0.020646	0.0217742	0.00753425	0.0128111	0.0102181	0.00771875
IL-6	0.0548494	0.473394	0.1692	0.358591	0.151989	0.479458	0.157444	0.351524	0.347742	0.591588	0.529356	0.461773	0.564356	0.532604	0.461096	0.650691	0.460125	0.48892
IL-8	0.826355	0.825688	0.888	1.36583	0.761364	0.954853	1.25865	0.819354	0.902995	1.1799	0.953537	0.869806	1.09073	1.14055	0.846575	1.17972	1.01246	0.892045
IL-10	0.0104458	0.0137615	0.007768	0.0155888	0.0110227	0.0122235	0.00840451	0.0119977	0.0162299	0.0229425	0.0262619	0.0236011	0.024298	0.0148963	0.0256164	0.0187558	0.0106231	0.023125
IL-11	0.0216867	0.0227217	0.01952	0.0172297	0.0124148	0.0114447	0.00924361	0.0199802	0.0244292	0.0255645	0.0337064	0.0322992	0.0170914	0.017212	0.0266027	0.0219816	0.0123053	0.0304545
IL-12 p70	0.0124247	0.00884098	0.003576	0.00722973	0.00990057	0.00261467	0.00641504	0.00631304	0.00695245	0.0176985	0.0116895	0.0109141	0.0121733	0.0137903	0.0078137	0.0102811	0.00569159	0.0105994
IL-13	0.00534488	0.00461162	0.006332	0.00322394	0.00139489	0.00864108	0.00208421	0.00686769	0.00757457	0.0112036	0.00975713	0.0117729	0.00733323	0.0138594	0.00805479	0.00775115	0.0106231	0.00408807
IL-15	0.00755422	0.00469725	0.00296	0.00199807	0.00681818	0.00450339	0.00578346	0.00830898	0.00771686	0.016169	0.0139704	0.0144875	0.0130985	0.00930069	0.0133151	0.0134562	0.00903427	0.013892
IL-16	0.0015	0.00681957	0.000836	0.0031834	0.00431818	-0.00108014	0.00254256	0.00397673	0.00285538	0.0144756	0.0122598	0.00803324	0.0125629	0.00556797	0.0160548	0.00949309	0.00912773	0.00954545
IL-17A	0.048253	0.0426911	0.0358	0.0495656	0.0412216	0.0432054	0.0441203	0.0412635	0.073004	0.0594319	0.0502746	0.13518	0.039393	0.0406452	0.141918	0.0598618	0.0403115	0.115909
IL-18 BPa	0.0131069	0.0246177	0.02368	0.00215251	0.0139205	0.0106828	0.0039609	0.012923	0.0136233	0.0238711	0.0353854	0.0309695	0.0138776	0.0123733	0.0221644	0.0134101	0.0113707	0.0133807
IL-19	0.00609488	0.0013578	0.001516	0.00291988	0.00634375	2.7088e-05	0.00512481	0.00810678	0.00571165	0.010772	0.00883844	0.00847645	0.0112969	0.0106797	0.00978082	0.0125806	0.0103427	0.00785227
IL-22	0.00656747	0.0119572	0.007612	0.00694981	0.0086875	0.00912528	0.00537744	0.00999441	0.0131004	0.0213037	0.0149525	0.0253186	0.0135368	0.0182834	0.0387671	0.0182028	0.00987539	0.0275284
IL-23	0.0106762	0.0352294	0.00984	0.0144305	0.0178409	0.0201129	0.00952331	0.0210173	0.0203434	0.0398216	0.0419747	0.0248753	0.0287778	0.0412327	0.0220822	0.0267281	0.0238006	0.0191193
IL-24	0.0331175	0.0573089	0.04372	0.0395753	0.032983	0.0495034	0.0276541	0.0353481	0.0435428	0.0543518	0.0528722	0.0462881	0.0426554	0.0773848	0.0454247	0.0429954	0.0403738	0.0379261
IL-27	0.0167169	0.00960245	0.00956	0.0212355	0.011733	0.00978555	0.00829624	0.0135967	0.0166698	0.0168409	0.0252482	0.0187812	0.0131959	0.0218433	0.0240822	0.0253456	0.0141433	0.0215909
IL-31	0.00835392	0.0076208	0.004288	0.00266409	0.00565057	0.000111738	0.00879248	0.01067	0.00440812	0.0106737	0.0142872	0.012964	0.00909593	0.0103341	0.0114521	0.00821382	0.0101246	0.00838068
IL-32 alpha/beta/gamma	0.0124247	0.00875535	0.01132	0.00628861	0.00934659	0.00431005	0.00518797	0.00937229	0.0049675	0.0102203	0.0105808	0.0138227	0.0101672	0.0173848	0.0100822	0.0103226	0.012243	0.0106534
IL-33	0.00328916	0.00312844	0.007352	0.00534266	0.00427102	0.00314898	8.07519e-05	0.00826425	0.00517044	0.00631355	0.00773918	0.00908587	0.00877942	0.00629724	0.00780274	0.00726728	0.00721807	0.0119886
IL-34	0.00625753	0.00813456	0.008132	0.00130309	0.00650284	-0.0019605	0.00367669	0.010211	0.00613961	0.0115259	0.0124815	0.00458726	0.0151923	0.0170737	0.00731507	0.0147005	0.0123364	0.00940341
CXCL10/IP-10	0.00966867	0.00351376	0.01428	0.00762548	0.00869318	0.00562009	-0.00373534	0.0107071	0.00550891	0.0121267	0.0114678	0.0154294	0.0123194	0.0110253	0.0116438	0.0141935	0.00931464	0.0131818
CXCL11/I-TAC	0.00329096	0.00721713	0.005264	0.00466216	0.00644318	0.00624379	0.00501654	0.00760624	0.0086675	0.0206482	0.0193242	0.0168975	0.00967538	0.0118203	0.0116986	0.00949309	0.0100623	0.00892045
Kallikrein 3/PSA	0.0277861	0.0254128	0.02676	0.0227317	0.0252557	0.022754	0.0265263	0.0272727	0.0168131	0.0457757	0.0559134	0.0182825	0.0383217	0.0393664	0.0200274	0.0362212	0.035514	0.014517
Leptin	0.00891867	0.00642813	0.0040836	0.00161004	0.00974432	0.00655869	0.00348722	0.00925776	0.011069	0.0198835	0.00661552	0.0119391	0.0105665	0.0102304	0.0115068	0.0134101	0.0154206	0.00647727
LIF	0.00616717	0.0140061	0.004664	0.00326593	0.014858	0.0214334	0.0133083	0.0169499	0.0184051	0.0546249	0.0502429	0.0486704	0.0137315	0.0396774	0.0498356	0.0220276	0.0315888	0.0570739
Lipocalin-2/NGAL	0.0171687	0.0233028	0.0186	0.0154392	0.0172443	0.0149661	0.0108226	0.0189322	0.0174656	0.0281318	0.0325977	0.0242382	0.0192826	0.0268203	0.0215342	0.0154839	0.0148287	0.0205114
CCL2/MCP-1	0.345181	0.354434	0.3184	0.387548	0.308807	0.324041	0.412782	0.312193	0.35281	0.436999	0.413411	0.379778	0.376887	0.398157	0.387397	0.378802	0.353271	0.398864
CCL7/MCP-3	0.00878313	0.00404587	0.00516	0.00727799	0.0090625	0.00917607	0.00692932	0.00663149	0.00938753	0.0192826	0.0194192	0.0118837	0.0121733	0.0136521	0.011863	0.0141475	0.0141745	0.0116477
M-CSF	0.0155873	0.00868502	0.0037332	0.0112452	0.00963068	0.0100666	0.00677143	0.0113528	0.00674955	0.0270393	0.0276558	0.0136565	0.018893	0.0176267	0.0125753	0.0130876	0.0215576	0.0159091
MIF	0.0835392	0.0618654	0.06112	0.105212	0.0607955	0.0981941	0.0858947	0.0746663	0.0697788	0.0978332	0.0662091	0.0550416	0.0817562	0.0661175	0.070137	0.0907373	0.0610592	0.0667614
CXCL9/MIG	0.00786596	0.00544954	0.02052	0.00263369	0.00652841	0.00437472	0.00661353	0.0100307	0.00782327	0.0132684	0.0134319	0.00709972	0.0141211	0.00639747	0.0171507	0.0129032	0.013053	0.00880682
CCL3/CCL4 MIP-1 alpha/beta	0.00757229	0.00672783	0.0010208	0.0043195	0.011733	0.00841084	0.0016782	0.0103667	0.00910504	0.0951566	0.165048	0.0623269	0.320889	0.313479	0.263014	0.396774	0.309034	0.296307
CCL20/MIP-3 alpha	0.0222741	0.00381957	0.005412	0.0102268	0.00960227	0.00709707	-0.00178195	0.00944264	0.0032239	0.0357793	0.0229989	0.00839335	0.0653465	0.0110599	0.0142192	0.0696313	0.0256386	0.0178693
CCL19/MIP-3 beta	0.00480723	0.00794495	0.0088468	0.00173263	0.00317045	0.00588149	0.00706015	0.0127976	0.0102268	0.0173161	0.0364942	0.0179501	0.014608	0.00919355	0.0182192	0.0160369	0.0100312	0.0102841
MMP-9	0.0210994	0.0960245	0.1876	0.0179054	0.0404545	0.175056	0.0655489	0.0644012	0.128537	0.0775127	0.122914	0.215512	0.0292647	0.0590323	0.286027	0.0358065	0.0561994	0.144886
Myeloperoxidase	0.0348343	0.0201529	0.03372	0.0237934	0.0229261	0.0237698	0.0273383	0.0262266	0.0227804	0.0458849	0.0255966	0.0272022	0.0464048	0.0658756	0.0232055	0.0376498	0.0260748	0.0282386
Osteopontin (OPN)	0.726506	0.492661	0.702	0.690154	0.581818	0.543115	0.632481	0.557071	0.516323	0.854334	0.606336	0.501385	0.665639	0.479378	0.619178	0.646544	0.557632	0.633523
PDGF-AA	0.0187048	0.0087156	0.0192	0.0609073	0.0490909	0.0375847	0.00756541	0.0346807	0.0236586	0.136016	0.0362724	0.0254848	0.0226424	0.026129	0.0190411	0.0214747	0.0229283	0.0227841
PDGF-AB/BB	0.00295934	0.00798165	0.009736	0.00504344	0.00931818	0.00907111	0.00408722	0.00820707	0.00660593	0.0181355	0.0130834	0.0127424	0.0106054	0.0136866	0.0111781	0.00539631	0.0145171	0.0108807
Pentraxin 3/TSF-14	0.0653313	0.0596942	0.05308	0.051834	0.0676136	0.0748307	0.0430376	0.0618254	0.0440333	0.119629	0.143823	0.0519945	0.0925661	0.105415	0.0452603	0.0539631	0.0775701	0.0590625
CXCL4/PF4	0.00760843	0.00996942	0.003924	0.00283784	0.0107102	0.00272912	0.0027609	0.0107657	0.00433412	0.0135798	0.0176452	0.0108587	0.0113748	0.0109839	0.0100822	0.00564977	0.0147975	0.0110227
RAGE	0.00228614	0.00556269	0.006568	0.00373552	0.00301705	0.00208341	0.00268872	0.00428598	0.00479488	0.015295	0.0122914	0.00941828	0.00536601	0.00532949	0.0101096	0.0147926	0.00813084	0.00882955
CCL5/RANTES	0.00420633	0.0107034	-8.4e-05	0.00650579	0.00812216	0.00627088	0.00472782	0.0131908	0.00560409	0.0193372	0.0223654	0.0125485	0.014608	0.0129263	0.0181644	0.0124885	0.0109065	0.0212216
RBP4	0.00753614	0.00534557	-0.002204	0.00532819	0.00877841	0.00840068	0.00138135	0.0104401	0.00654707	0.0159505	0.0117212	0.0140443	0.00900828	0.00987097	0.0150137	0.0123963	0.0143925	0.0142614
Relaxin-2	0.0201506	0.0205505	0.003416	0.0135618	0.0127841	0.00706321	0.00405925	0.0144634	0.00971338	0.0164858	0.0173601	0.0120499	0.0135368	0.0133756	0.0106575	0.0145161	0.0124922	0.0129545
Resistin	0.0100527	0.0129969	0.0236	0.0120656	0.0133807	0.0132393	0.0103669	0.0154329	0.0210669	0.0212491	0.0219535	0.0241828	0.0156793	0.0200806	0.0261918	0.0209677	0.0121807	0.0305966
CXCL12/SDF-1 alpha	0.0323042	0.0196024	0.02048	0.0147201	0.0185795	0.0149661	0.0250376	0.0188772	0.0251593	0.0308631	0.0293981	0.0402493	0.0257101	0.0207719	0.0331781	0.0252074	0.0214019	0.0336932
Serpin E1/PAI-1	1.74849	1.40367	1.512	1.79537	1.46307	1.45598	1.5203	1.40936	1.26203	1.72068	1.43506	1.12465	1.5095	1.53111	1.30959	1.41475	1.37695	1.38068
SHBG	0.062756	0.0444037	0.03236	0.0458494	0.0455398	0.0299323	0.0325714	0.0326659	0.0281786	0.0958667	0.0555649	0.0372299	0.0575069	0.0371544	0.0307671	0.053318	0.0342991	0.0427841
ST2/IL1 R4	0.0657831	0.0969419	0.4108	0.0205598	0.0926136	0.230926	0.066	0.0943813	0.243382	0.119629	0.12925	0.316066	0.116864	0.0960829	0.200822	0.0408756	0.0478816	0.124432
CCL17/TARC	0.0117018	0.0108869	0.01292	0.00954633	0.0141193	0.0102359	0.00807068	0.0128589	0.00835838	0.0164421	0.0173284	0.020277	0.013342	0.0134793	0.0188767	0.0146544	0.0165421	0.0112784
TFF3	0.00505572	0.0123547	0.003132	0.00326737	0.00681818	0.00846501	0.00455188	0.0069421	0.00836532	0.0189002	0.0168215	0.0167867	0.011141	0.00595161	0.0170137	0.00476037	0.00637695	0.0113068
TfR	0.019247	0.0190214	0.01736	0.0170367	0.0149716	0.0158804	0.00987519	0.0193606	0.0130819	0.0269301	0.0323126	0.0171745	0.0204025	0.0181106	0.0169863	0.018894	0.0169159	0.0150284
TGF-alpha	0.0102289	0.00539144	0.00105224	0.00698938	0.0111932	0.00300339	0.00815188	0.00876533	0.00652471	0.0133176	0.0073812	0.00927978	0.00412433	0.0056371	0.00766575	0.0105622	0.0132399	0.00837216
Thrombospondin-1	0.162199	0.075841	0.01096	0.276062	0.102841	0.0658239	0.085218	0.11443	0.0282868	0.214676	0.057434	0.0280055	0.0914462	0.0607949	0.0243288	0.168664	0.0503115	0.0767045
TNF-alpha	0.0159036	0.00850153	0.006172	0.0118726	0.00530398	0.00399549	0.00623459	0.00833063	0.00712089	0.0148034	0.00599683	0.00930748	0.0888654	0.0580991	0.0539178	0.119355	0.211838	0.207102
uPAR	0.0911747	0.0785933	0.2196	0.103282	0.090625	0.226185	0.0869323	0.0838474	0.14243	0.119629	0.142239	0.183657	0.0923227	0.08053	0.228219	0.110599	0.0912773	0.20767
VEGF	0.00796536	0.0265749	0.084	0.00135135	0.0418182	0.0550226	0.00418195	0.0364078	0.0355169	0.0182447	0.0940866	0.0764543	0.0121733	0.0114055	0.0496164	0.0088894	0.0166978	0.0226989
Reference spot	0.975904	0.889908	1.02	0.976351	1.02273	1.02596	0.983459	0.956349	1.00063	1.04006	1.00422	1.0831	1.05178	1.02995	1.10959	0.935484	0.956386	1.01989
Vitamin D BP	0.0297289	0.0180122	0.03088	0.0196429	0.0272443	0.0270542	0.0211579	0.0278247	0.0205448	0.0337036	0.0385216	0.0262604	0.0386139	0.0378111	0.0221096	0.0182488	0.0191277	0.0216193
CD31	0.0318976	0.0159939	0.03044	0.0401544	0.0325852	0.0631151	0.0144812	0.0273981	0.0360512	0.0365441	0.0442239	0.0506925	0.0317968	0.0216705	0.0474247	0.0232258	0.021028	0.0579545
TIM-1	0.0133735	0.0181651	0.04916	0.00703185	0.026733	0.0519752	0.016015	0.0305943	0.0433377	0.0315732	0.0502112	0.0584211	0.0334524	0.0498733	0.139726	0.0342396	0.0785047	0.130114
VCAM-1	0.114307	0.142202	0.2368	0.0778958	0.123864	0.280023	0.0902707	0.121347	0.160529	0.303714	0.417846	0.316066	0.10323	0.0788018	0.209315	0.115668	0.121184	0.235511
Negative control	0.00665964	-0.00198165	0.000648	0.000535714	0.00576989	0.00200113	0.00193534	0.00410835	0.00382147	0.00866351	0.0101056	0.0111911	0.00331115	0.010068	0.00630137	0.00353917	0.00875389	0.00369886
