# Supplementary material for: Cardiac glycosides target barrier inflammation of the vasculature, meninges and choroid plexus
Source: Commun Biol. 2021 Feb 26;4:260. doi: 10.1038/s42003-021-01787-x (PMC7910294; doi:10.1038/s42003-021-01787-x)
Supplement: Supplementary file 9 — Supplementary Data 7 [file 42003_2021_1787_MOESM9_ESM.xlsx]

## Sheet: Fig 7 b-j
CBA (pg/ml/10k cells)	CCL2
	Veh	IFNγ	IL1β	LPS
	1.03081	2.6609	3.26636	3.045
	1.18604	2.51365	3.181	3.36742
	0.840259	2.42917	3.02233	3.24672
	0.713114	2.16069	2.67275	3.08501
	1.22978	1.90423	2.58098	3.0548
	1.02254	1.29398	2.2086	1.78082
	1.1047	0.965065	2.17803	2.2268
	0.872763	1.33722	1.9385	1.93633
	1.06328	2.50342	2.31663	2.42124
	1.33656	2.14844	1.8946	2.3202
	0.600158	2.38859	2.50062	2.11774
	sICAM-1
	Veh	IFNγ	IL1β	LPS
	0.470595	1.55834	3.74103	3.61401
	1.22666	2.08588	3.89663	4.34126
	1.19457	3.03436	3.83663	4.79809
	1.39396	1.84701	5.05483	6.58383
	0.71421	3.32299	7.30909	6.83131
	1.03237	2.03395	3.10426	2.46525
	1.03615	1.56432	3.27907	3.46047
	0.931485	1.46357	2.58773	1.7731
	1.07083	7.79077	16.1528	16.0168
	1.39004	4.71123	9.51806	17.654
	0.539129	7.73771	9.27715	9.18289
	sVCAM-1
	Veh	IFNγ	IL1β	LPS
	0.368222	0.589826	1.10612	0.985553
	0.675165	0.691991	1.21376	1.49712
	1.44508	1.67288	1.48196	1.72911
	1.85283	0.768946	1.73188	2.49296
	0.658705	1.89011	2.42596	1.95126
	1.07558	1.50628	1.48872	1.95007
	1.25776	1.28758	1.65668	2.46077
	0.666656	1.29283	1.37363	0.793377
	1.08604	1.98162	6.12334	13.6505
	1.20314	2.38721	10.404	26.0708
	0.710818	1.4485	9.60755	4.7561
	IL-6
	Veh	IFNγ	IL1β	LPS
	0.615586	1.53513	13.343	13.1292
	1.21691	0.696529	11.0956	13.7723
	1.24566	1.24965	12.7331	13.2286
	0.597541	0.631621	14.1298	13.5433
	1.3243	1.09978	15.1675	15.0071
	1.01274	0.643856	6.0419	5.25843
	1.2879	0.310854	5.68139	5.93376
	0.69936	1.08138	6.09908	5.80494
	1.21405	1.62731	4.75251	7.99829
	1.31745	0.217209	5.58231	5.61816
	0.468498	1.33235	9.36117	8.32564
	IL-8
	Veh	IFNγ	IL1β	LPS
	0.764418	1.07253	11.5869	9.51309
	1.01265	0.403255	11.849	11.1693
	0.622137	0.517351	11.4266	10.9791
	0.49309	0.335827	9.0316	6.78531
	2.1077	0.937008	9.95239	9.56698
	1.01274	0.643856	6.0419	5.25843
	1.2879	0.310854	5.68139	5.93376
	0.69936	1.08138	6.09908	5.80494
	0.690979	1.18897	3.27516	4.67085
	1.59153	0.160675	2.00918	2.97268
	0.717487	1.06376	5.05672	4.83398
	CX3CL1
	Veh	IFNγ	IL1β	LPS
	0.797654	2.95454	1.98403	3.8001
	0.865592	5.4523	3.42036	4.28391
	1.09993	5.0735	7.85672	4.23283
	1.10212	5.20494	3.94699	7.59131
	1.13471	4.92148	7.79315	6.63128
	1.03456	3.64603	2.3437	2.72042
	1.06313	2.97562	2.75876	3.62099
	0.902313	2.54318	2.07465	1.52485
	1.05116	8.50338	4.00603	12.5022
	0.522672	14.599	12.4014	22.1426
	1.42616	8.46017	8.92135	3.20947
	G-CSF
	Veh	IFNγ	IL1β	LPS
	0	3.93519	5799.3	2645.95
	0	1.84521	6837.13	1539.68
	0	0	6839.12	1506.84
	2.05664	0	3425.68	173.909
	4.89811	3.04628	2238.86	518.554
	0	0	2202.21	136.72
	0	0	2713.55	271.95
	0	0	1167.97	238.22
	2.21351	0.919337	10620.1	5273.18
	5.57561	0.647706	7165.56	2870.57
	3.74677	4.05869	10426.7	2656.38
	GM-CSF
	Veh	IFNγ	IL1β	LPS
	0	0	101.716	6.98846
	0	0	51.7965	12.8542
	0	0	62.9418	13.9486
	0.615666	0	20.4769	3.95973
	0	0	23.0655	10.7558
	0	0	17.3	0
	0	0	92.33	5.44
	0	0	29.34	3.74
	0	0	482.063	44.8805
	0	0	389.654	68.0571
	0	0	261.925	100.344
	RANTES
	Veh	IFNγ	IL1β	LPS
	0	0	39.1746	169.551
	0	37.4932	52.2561	270.826
	10.1081	21.1474	73.4371	409.918
	17.7867	0	77.2075	758.536
	0	22.7808	273.707	492.108
	7.08	6.72	35.54	86.77
	0	19.04	27.57	75.68
	4.94	0	26.51	30.26
	0	1.45339	42.0444	1230
	0	7.21231	31.7654	1186.91
	0.389589	2.87198	45.3865	87.9061

## Sheet: Fig 7k
profiler: intensity normalised to reference
	Veh		IFN		IL1		LPS
Reference spot	0.908911	1.03205	1.06811	0.997802	1.01556	1.07779	1.00799	0.976331
Adiponectin/Acrp30	0.0333625	0.0373932	0.020886	-0.00184615	0.0286	0.022744	0.023103	0.010927
Apolipoprotein A-I	0.031723	0.0495726	0.0330885	0.00986813	0.043591	0.035686	0.0150085	0.0299606
Angiogenin	0.27802	0.222863	0.309984	0.218901	0.30056	0.221499	0.226754	0.196055
Angiopoietin-1	0.0351685	0.0353419	0.0276085	-0.00806593	0.025109	0.0173975	0.01097	0.0222091
Angiopoietin-2	0.414654	0.257479	0.240905	0.194066	0.274425	0.147878	0.193383	0.295858
BAFF	0.028277	0.0386325	0.046556	0.0269231	0.0227755	0.0217468	0.0113635	0.0247337
BDNF	0.023204	0.0189316	0.0251935	-0.00679121	0.0211885	0.0112871	0.0204505	0.0258185
Complement Component C5/C5a	0.0164915	0.0180021	0.014478	-0.00681978	0.0123585	0.0117115	0.0070045	0.0128205
CD14	0.144594	0.110043	0.173336	0.0789011	0.147107	0.115842	0.122362	0.109665
CD30	0.0328635	0.0356197	0.0328795	-0.000351648	0.0192845	0.0217893	0.0220675	0.023787
Reference spot	1.01703	0.882479	0.9613	0.98022	0.921281	0.937765	1.05505	0.952663
CD40 Ligand/TNFSF5	0.024499	0.0396154	0.0319275	0.00179341	0.032203	0.0266902	0.0237025	0.0174359
Chitinase 3-like	0.29703	0.696581	0.436532	0.571429	0.382701	0.748939	0.217342	0.737673
Complement Factor D	0.111921	0.190385	0.131773	0.127692	0.128718	0.139392	0.0864235	0.148718
C-Reactive Protein/CRP	0.023192	0.0302778	0.025774	0.00134066	0.030616	0.0135573	0.0163005	0.0197633
Cripto-1	0.036356	0.0362179	0.0225815	0.00705495	0.0258555	0.00914851	0.01743	0.00865878
Cystatin C	0.0945745	0.166667	0.124923	0.173407	0.0828875	0.179703	0.070508	0.139053
Dkk-1	0.066772	0.100855	0.050503	0.0141758	0.0593655	0.0338402	0.03842	0.0396844
DPPIV/CD26	0.0169665	0.0598291	0.024938	-0.00473187	0.0187245	0.0401202	0.0178575	0.0745562
EGF	0.02899	0.028141	0.026877	-0.00496703	0.024922	0.0078925	0.017285	0.0174753
EMMPRIN	0.056911	0.110684	0.064203	0.0466374	0.0613255	0.0519802	0.038933	0.0642998
CXCL5/ENA-78	0.132475	0.504274	0.185062	0.27978	0.634723	0.91867	0.363662	0.629191
Endoglin/CD105	0.0822175	0.160684	0.07767	0.106593	0.084101	0.101414	0.049458	0.102367
Fas Ligand	0.018202	0.0313462	0.0174265	-0.00134945	0.016895	0.000975955	0.011594	0.0213412
FGF basic	0.0320795	0.0263034	0.0208165	0.00841758	0.024362	0.0203253	0.0182175	0.0165483
KGF/FGF-7	0.021707	0.0168803	0.0155575	-0.0162857	0.0166805	0.00782885	0.012356	0.0215385
FGF-19	0.086614	0.0807692	0.105186	0.0482198	0.0889545	0.0871994	0.0691385	0.078501
Flt-3 Ligand	0.019628	0.027265	0.0147795	-0.00681319	0.007749	0.0081471	0.005921	0.0131164
G-CSF	0.0247485	0.0286538	0.0285255	0.00382418	0.120504	0.081471	0.040302	0.0283235
GDF-15	0.697426	0.653846	0.769737	0.61978	0.702862	0.524045	0.626355	0.635108
GM-CSF	0.024903	0.0266453	0.0217335	-0.00198462	0.036963	0.11372	0.020622	0.0196252
CXCL1/GRO alpha	0.100515	0.0758547	0.0580495	0.00204176	0.303361	0.187765	0.138876	0.186588
Growth Hormone (GH)	0.008186	0.0242521	0.0076045	-0.00973626	0.0178565	0.00880481	0.012484	0.0120907
HGF	0.092198	0.0807692	0.062577	0.0437143	0.086621	0.0349646	0.028751	0.0494675
ICAM-1/CD54	0.0267325	0.0519231	0.0352945	0.0157802	0.046391	0.0395898	0.027895	0.0542406
IFN-gamma	0.036119	0.0265598	0.073839	0.0254725	0.0393905	0.0274752	0.0161465	0.0218146
IGFBP-2	0.481188	0.502137	0.493421	0.556044	0.388302	0.456153	0.327724	0.467456
IGFBP-3	0.137822	0.130983	0.191796	0.112967	0.161201	0.111174	0.153422	0.116568
IL-1 alpha/IL-1F1	0.0210775	0.0294658	0.0115405	-0.00985934	0.0061635	0.0129208	0.0097635	0.0120907
IL-1 beta/IL-1F2	0.018285	0.0175641	0.02048	-0.00303736	0.072713	0.120085	0.0108245	0.011716
IL-1ra/IL-1F3	0.0195205	0.0331197	0.0578175	0.000417582	0.0539515	0.0521924	0.119281	0.114201
IL-2	0.0220395	0.0286111	0.0265865	-0.00134945	0.0131615	0.00755304	0.021084	0.0198422
IL-3	0.0187725	0.0271795	0.008754	-0.00895385	0.0017025	0.0114144	0.0032685	0.013028
IL-4	0.0249385	0.0413034	0.019609	0.0101385	0.027069	0.0364286	0.0362805	0.0295858
IL-5	0.013628	0.0141239	0.0020915	-0.00497363	0.0051055	0.00604668	0.0026185	0.0114201
IL-6	0.110019	0.361538	0.14048	0.221319	0.569384	0.458274	0.403023	0.475345
IL-8	0.737822	0.82265	0.806889	0.863736	0.897946	0.912306	0.787222	0.95069
IL-10	0.0274455	0.035	0.030186	0.00250549	0.042097	0.0107567	0.0335425	0.0272387
IL-11	0.04301	0.0576923	0.0455105	0.0329011	0.0375235	0.0292786	0.034227	0.0384813
IL-12 p70	0.0157665	0.014594	0.0174035	-0.006	0.0128155	0.0078925	0.01162	0.00204832
IL-13	0.0126415	0.0148291	0.011726	-0.0173626	0.005082	0.0131754	0.003782	0.0216963
IL-15	0.0094515	0.0205769	0.022291	-0.00626813	0.0094555	0.0117496	0.012219	0.00300394
IL-16	0.0092315	0.0255556	0.0347135	0.00378022	0.002679	0.0164003	0.0148975	0.013787
IL-17A	0.129861	0.142094	0.137229	0.114725	0.140665	0.123904	0.135025	0.165286
IL-18 BPa	0.0299405	0.0317521	0.166951	0.129011	0.0179775	0.0204526	0.028665	0.0395069
IL-19	0.016574	0.0262821	0.0093925	-0.0147912	0.0110425	0.00806033	0.0124075	0.01357
IL-22	0.034574	0.0722222	0.0347135	0.0228132	0.0415375	0.0331825	0.0421845	0.0481262
IL-23	0.017691	0.0231624	0.015743	-0.000285714	0.0277225	0.0172702	0.0170025	0.0251677
IL-24	0.0438415	0.075	0.044814	0.0435604	0.0492845	0.0485856	0.0355105	0.0387179
IL-27	0.0220395	0.0354487	0.028212	0.0187253	0.0165215	0.0245262	0.0102425	0.026075
IL-31	0.01497	0.031688	0.012376	-0.0112088	0.0075515	0.00479491	0.003076	0.00844181
IL-32 alpha/beta/gamma	0.0187725	0.0231197	0.0185755	-0.00346813	0.0082605	0.00770156	0.0042695	0.00836292
IL-33	0.0131525	0.0175427	0.010321	-0.0151209	0.0026085	0.00653678	0.0019275	0.017712
IL-34	0.009481	0.0242521	0.0362695	-0.00206593	0.004133	0.00493069	0.0203995	0.00422091
CXCL10/IP-10	0.0119525	0.0123718	1.21556	0.352967	0.018444	0.024505	0.634912	0.158383
CXCL11/I-TAC	0.025188	0.0317094	0.0349455	-0.00212308	0.0129185	0.00934901	0.0159925	0.0113807
Kallikrein 3/PSA	0.022182	0.0299573	0.025519	0.00588132	0.0085315	0.000598303	0.0131175	0.0222288
Leptin	0.013117	0.0331197	0.0076745	0.000395604	0.00855	0.00821075	0.009036	0.00101144
LIF	0.02236	0.0421154	0.015255	0.00483516	0.0519915	0.0391231	0.01601	0.0331558
Lipocalin-2/NGAL	0.028895	0.0364103	0.038429	0.0108132	0.021207	0.0157001	0.0183115	0.0131164
CCL2/MCP-1	0.41703	0.348504	0.495743	0.348132	0.462041	0.322489	0.396178	0.369231
CCL7/MCP-3	0.009101	0.015812	0.0219545	-0.0138022	0.0161575	0.00946676	0.002156	0.0112229
M-CSF	0.0196635	0.0291239	0.0275155	0.010967	0.015047	0.0153607	0.0078975	0.018146
MIF	0.116198	0.0865385	0.12144	0.0698901	0.092595	0.0876238	0.067513	0.0905325
CXCL9/MIG	0.0165385	0.0193162	0.1464	0.048022	0.0131425	0.0155941	0.008933	0.00921105
CCL3/CCL4 MIP-1 alpha/beta	0.0086255	0.0338462	0.0273995	-0.0221538	0.121624	0.0332249	0.321735	0.182446
CCL20/MIP-3 alpha	0.013176	0.0209615	0.0368035	-0.00261538	0.0200965	0.000604668	0.0292645	0.0126824
CCL19/MIP-3 beta	0.025426	0.0252137	0.013967	-0.00183516	0.010529	0.00391018	0.02259	0.0140631
MMP-9	0.0533465	0.0720085	0.066641	0.0335604	0.0900745	0.0884724	0.041158	0.0903353
Myeloperoxidase	0.030475	0.0568376	0.0412385	0.0265055	0.064032	0.0356436	0.0241385	0.0296647
Osteopontin (OPN)	0.658218	0.589744	0.668731	0.564835	0.67206	0.579208	0.592983	0.646943
PDGF-AA	0.024285	0.0234829	0.0273995	0.000197802	0.0284695	0.0178006	0.0115515	0.00898422
PDGF-AB/BB	0.0103365	0.0123291	0.0082775	-0.00975824	0.006366	-0.00347737	0.0043635	0.00888757
Pentraxin 3/TSF-14	0.049901	0.0626068	0.057353	0.0213187	0.0624455	0.0681047	0.035168	0.0581854
CXCL4/PF4	0.0124155	0.0159402	0.01226	-0.0110066	0.0049125	0.0104173	0.003849	0.00737673
RAGE	0.0162415	0.0167949	0.0182855	-0.00975824	0.0054695	0.00404597	0.002519	0.00314201
CCL5/RANTES	0.014507	0.0280556	0.0198065	-0.00387033	0.023802	0.0201768	0.0301195	0.0423669
RBP4	0.02697	0.0198718	0.0249615	-0.0066022	0.0182205	0.0130905	0.012356	0.0211637
Relaxin-2	0.017976	0.0283333	0.0176935	-0.00856813	0.0116395	0.0146393	0.014435	0.0140434
Resistin	0.040515	0.035406	0.0402865	0.0110769	0.0329495	0.0256719	0.034826	0.041144
CXCL12/SDF-1 alpha	0.0844755	0.0489316	0.089048	0.017956	0.071126	0.0496464	0.0652025	0.0499014
Serpin E1/PAI-1	1.30099	1.23504	1.32933	1.17582	1.31892	1.2645	0.859099	1.28994
SHBG	0.068317	0.0599786	0.072678	0.0361538	0.0838205	0.0415842	0.0438105	0.0414793
ST2/IL1 R4	0.102179	0.323077	0.136765	0.26022	0.195084	0.295545	0.148289	0.256213
CCL17/TARC	0.0114415	0.0314957	0.0121675	0.00378022	0.0215995	0.0136846	0.011047	0.0230178
TFF3	0.008817	0.0241667	0.0145935	-0.00612088	0.0142255	0.00999293	0.0074275	0.0190335
TfR	0.0168	0.0313462	0.0184135	0.00306813	0.0141315	0.0186492	0.0107645	0.0193688
TGF-alpha	0.0158375	0.0185256	0.01262	-0.0041978	0.0039945	0.00830622	0.0027205	0.0145759
Thrombospondin-1	0.129862	0.0491453	0.135256	0.00189011	0.125078	0.0103748	0.0758985	0.0451677
TNF-alpha	0.0206255	0.0206197	0.0143615	-0.0181978	0.015672	0.00893211	0.0764975	0.0200986
uPAR	0.194138	0.189744	0.186687	0.129451	0.196951	0.168034	0.14093	0.168836
VEGF	0.04099	0.100214	0.0395895	0.103516	0.080834	0.156789	0.061951	0.0901381
Reference spot	1.07406	1.08547	0.970588	1.02198	1.06316	0.984441	0.936965	1.07101
Vitamin D BP	0.036832	0.0465812	0.030766	0.00811648	0.0326695	0.0240594	0.0268685	0.0265089
CD31	0.0691485	0.0598291	0.0487615	0.0354945	0.055258	0.0355587	0.03996	0.0599606
TIM-1	0.0540595	0.083547	0.0789475	0.0490769	0.078687	0.0787129	0.0573305	0.0775148
VCAM-1	0.23596	0.383974	0.384288	0.363736	0.452707	0.411386	0.438106	0.443787
Negative control	0.005974	0.0129915	-0.002275	-0.00738462	-0.001395	0.000198586	0.0013355	0.000585799
