# Supplementary material for: Cardiac glycosides target barrier inflammation of the vasculature, meninges and choroid plexus
Source: Commun Biol. 2021 Feb 26;4:260. doi: 10.1038/s42003-021-01787-x (PMC7910294; doi:10.1038/s42003-021-01787-x)
Supplement: Supplementary file 10 — Supplementary Data 8 [file 42003_2021_1787_MOESM10_ESM.xlsx]

## Sheet: Fig 8 b-j
CBA (pg/ml/10k cells)
	CCL2
	Veh/ Veh	Veh/ Dig	Veh/ Lan C	IL1β/ Veh	IL1β/ Dig	IL1β/ Lan C
	2.09967	1.40254	1.03831	1.40663	1.22844	1.85896
	0.432793	0.788521	1.36014	2.1263	1.5849	2.26423
	0.467542	0.579102	1.22506	1.64553	2.04463	1.21187
	1.27484	1.16232	0.838528	1.93251	1.55002	2.16534
	1.08349	1.12469	1.56133	2.50675	1.30831	1.89277
	0.64167	0.638055	1.4629	2.02636	1.94879	1.60944
	1.31047	1.23172	1.40118	1.47589	1.43513	1.48332
	0.963098	1.33466	1.29251	1.55419	1.28475	1.20925
	0.72643	1.55645	1.19621	1.48774	1.29356	1.27164
	sICAM-1
	Veh/ Veh	Veh/ Dig	Veh/ Lan C	IL1β/ Veh	IL1β/ Dig	IL1β/ Lan C
	1.8178	0.71242	0.372192	1.67227	0.913838	0.862364
	0.651118	0.601806	0.613934	3.63203	1.32148	1.48917
	0.531083	0.579751	0.433111	2.4331	1.27681	0.87419
	0.67867	1.25955	1.38943	7.84527	3.33578	1.9327
	1.34911	1.32189	1.19203	6.05976	2.66753	1.8528
	0.972222	1.19203	1.05451	6.65252	2.72664	2.73604
	0.840698	0.641658	1.50443	6.30201	6.67521	1.43153
	0.845595	1.60288	0	6.77022	2.97994	1.12539
	1.31371	1.81688	0	8.42821	2.66968	2.03865
	sVCAM-1
	Veh/ Veh	Veh/ Dig	Veh/ Lan C	IL1β/ Veh	IL1β/ Dig	IL1β/ Lan C
	0.904323	0.550321	0.1531	0.818896	0.290222	0.301633
	1.13841	0.641518	0.382478	3.49838	0.809458	0.60209
	0.957265	0.455876	0.16743	1.07013	0.541409	0.302109
	0.638663	1.55201	1.84046	4.63646	2.55198	1.6676
	0.987101	0.806069	0.824524	3.75641	2.02453	1.3682
	1.37424	1.09009	0.916078	4.88428	1.88597	1.77659
	0.991602	0.476151	1.28258	3.23075	1.46754	0.576322
	0.770552	1.32474	0.572745	2.96981	0.808233	0.651846
	1.23785	0.959348	0.304419	2.52637	0.67136	0.836041
	IL-6
	Veh/ Veh	Veh/ Dig	Veh/ Lan C	IL1β/ Veh	IL1β/ Dig	IL1β/ Lan C
	2.48549	1.93344	0.354725	2.77694	2.58965	2.53952
	0.35574	0.387924	0.487028	2.37243	2.60114	2.55881
	0.158773	0.453369	0.359567	2.71719	2.60002	2.62255
	1.58909	0.555139	0.643057	5.90375	5.60788	5.68118
	1.10227	0.936991	1.14219	5.56314	5.71251	5.47068
	0.308642	0.422636	0.863266	5.72897	5.55858	5.90409
	1.31942	0.54589	0.741134	1.66134	1.97527	0.990402
	1.19972	1.02088	0.943186	1.7804	1.26847	0.747298
	0.480859	1.48624	0.508166	1.91505	1.31904	0.964959
	IL-8
	Veh/ Veh	Veh/ Dig	Veh/ Lan C	IL1β/ Veh	IL1β/ Dig	IL1β/ Lan C
	2.61343	1.04304	0.457658	1.94405	5.20068	5.08861
	0.234439	0.246757	0.297193	4.29594	5.71943	5.92746
	0.152129	0.171408	0.650146	2.43135	5.33815	3.60135
	1.26	0.716063	0.461037	6.6395	9.64638	11.5452
	1.31604	0.961911	1.30232	8.1858	5.71895	9.00328
	0.423967	0.338498	1.19945	5.60894	8.75068	10.5771
	1.52179	1.64473	1.40822	3.27587	3.2531	3.31918
	1.14819	1.72393	1.84834	3.26884	3.3705	3.23457
	0.330025	2.95673	1.34973	3.34138	3.35588	3.46274
	CX3CL1
	Veh/ Veh	Veh/ Dig	Veh/ Lan C	IL1β/ Veh	IL1β/ Dig	IL1β/ Lan C
	1.15592	0.780293	0	1.84743	0.765924	0.342635
	0.978725	0.693953	0.541129	4.72437	1.2509	1.02755
	0.865353	0.541129	0.482447	2.53276	0.748414	0.669777
	1.72934	0.970953	1.18693	7.55841	3.03996	1.01363
	0.47594	0.692108	0.674044	5.84557	3.75171	0.810996
	0.794725	0.806947	0	4.8241	1.13213	1.58905
	3	0	0	2.41689	0.722538	0
	0	0	0	2.72487	0	0
	0	0	0	3.63992	0	0
	G-CSF -not normalized
	Veh/ Veh	Veh/ Dig	Veh/ Lan C	IL1β/ Veh	IL1β/ Dig	IL1β/ Lan C
	1137.36	168.77	30.48	1623.61	5902.74	5792.56
	22.04	22.35	24.52	4628.57	4197.71	6566.27
	21.27	17.52	25.21	2454.61	3889.59	5225.43
	0	0	0	4544.07	3049.57	8397.09
	0	7.35	20.2	3081.95	2170.72	4052.3
	0	0	8.38	3455.37	2823.04	6898.58
	43.9893	59.8229	0	16274.2	12939.6	4290.09
	0	190.612	213.635	16475.1	12367.5	3571.93
	0	1891.39	22.7316	16790.2	11906.6	11144.1
	GM-CSF-not normalized
	Veh/ Veh	Veh/ Dig	Veh/ Lan C	IL1β/ Veh	IL1β/ Dig	IL1β/ Lan C
	0	0	0	0	431.806	432.29
	0	0	0	148.987	856.667	573.837
	0	0	0	106.611	692.295	331.363
	0	8.29	2.13	72.07	769.02	476.71
	0	13.62	8.46	82.06	815.13	641.95
	0	4.44	1.11	117.93	698.77	436.55
	11.6057	17.5168	11.4916	68.751	459.147	190.219
	11.9488	14.4629	19.1732	197.813	262.16	53.6718
	10.2838	24.9264	12.2548	201.381	228.132	142.039
	RANTES -not normalized
	Veh/ Veh	Veh/ Dig	Veh/ Lan C	IL1β/ Veh	IL1β/ Dig	IL1β/ Lan C
	2.90672	0.622689	0	3.29748	2.71513	5.48571
	0	1.27311	1.88824	13.084	3.99076	4.84538
	0.093277	0.602521	0.355462	9.7563	6.33781	3.88992
	0.420561	1.4704	2.3676	10.5047	7.69782	5.04673
	2.57944	2.3676	2.88162	5.7757	6.16822	4.1215
	0	3.31153	0	9.50156	5.65421	7.84735

## Sheet: Fig 8k
Profiler: intensity normalized to reference
	Veh + Veh		Veh + digoxin		Veh + lanatoside C		IL-1b + Veh		IL-1b + digoxin		IL-1b + lanatoside C
Reference spot	1.07502	0.936364	1.03846	1.09012	0.988275	1.0539	1.17409	1.03018	1.18585	1.0965	1.05484	1.04772
Adiponectin/Acrp30	0.030455	0.0168485	0.027026	0.0133749	0.0167887	0.0102837	0.0210375	0.0165416	0.02586	0.0201623	0.0202645	0.0155187
Apolipoprotein A-I	0.0533915	0.0330606	0.028282	0.0188686	0.0234867	0.0222398	0.0336145	0.0188662	0.030728	0.0199573	0.0197805	0.019751
Angiogenin	0.2083	0.160909	0.12282	0.132023	0.0977657	0.130703	0.18656	0.197227	0.136061	0.163706	0.115935	0.11971
Angiopoietin-1	0.014198	0.0115455	0.013333	0.0110738	0.0105293	0.00915141	0.013036	0.0200653	0.0097155	0.0166012	0.008555	0.0168257
Angiopoietin-2	0.277015	0.184242	0.234102	0.255417	0.186099	0.215017	0.163162	0.275775	0.187656	0.33433	0.154838	0.170747
BAFF	0.0292575	0.017	0.0244355	0.0128571	0.0185013	0.00762129	0.0238785	0.016248	0.0204925	0.0111956	0.017748	0.0125311
BDNF	0.0261695	0.0402121	0.0420255	0.0365868	0.022455	0.0222419	0.0177785	0.0151223	0.032788	0.0146541	0.0264	0.013444
Complement Component C5/C5a	0.011301	0.00890909	0.008615	0.0106424	0.00882	0.00949446	0.011532	0.00805057	0.010964	0.0101964	0.00931	0.0126141
CD14	0.0859535	0.0502121	0.096923	0.0750719	0.0870317	0.0885916	0.078134	0.0841762	0.09466	0.111699	0.0598065	0.0852697
CD30	0.020758	0.022303	0.0193845	0.0287057	0.0199477	0.0303794	0.027493	0.0272349	0.021158	0.0264902	0.015097	0.016888
Reference spot	0.809257	1.02727	0.912821	0.903164	0.951582	0.9225	0.892062	0.942088	0.825936	0.960717	0.828387	0.929461
CD40 Ligand/TNFSF5	0.0413965	0.0271515	0.028564	0.0181783	0.0241647	0.0168134	0.0368315	0.0215334	0.0385295	0.0239795	0.0365615	0.0243568
Chitinase 3-like	0.816441	0.171515	0.651282	0.222339	0.441315	0.214911	0.574512	0.479853	0.443134	0.516738	0.25742	0.232158
Complement Factor D	0.107981	0.0654545	0.110769	0.050652	0.0929303	0.0574666	0.0781335	0.0509951	0.104855	0.0614859	0.0954195	0.0424274
C-Reactive Protein/CRP	0.022793	0.0111212	0.0198975	0.0102397	0.0159013	0.0139035	0.0116365	0.0209217	0.01138	0.0113749	0.012368	0.0135892
Cripto-1	0.021285	0.0111818	0.012615	0.01372	0.0125083	0.00966523	0.0122215	0.018279	0.0084025	0.021725	0.010123	0.0096473
Cystatin C	0.13743	0.0933333	0.132564	0.0799616	0.101142	0.0590996	0.13266	0.0917618	0.140638	0.070965	0.078387	0.0416598
Dkk-1	0.0303355	0.0918182	0.051769	0.0606903	0.0603133	0.0562082	0.025174	0.0555465	0.0443135	0.033433	0.0418065	0.0881743
DPPIV/CD26	0.0205185	0.0246667	0.0281795	0.019674	0.0245827	0.0148674	0.039443	0.0225612	0.0655335	0.027105	0.0345675	0.0233195
EGF	0.0156585	0.0201818	0.0240765	0.0135475	0.0185787	0.0183412	0.010529	0.015783	0.018287	0.0160632	0.0110905	0.0202697
EMMPRIN	0.0431685	0.0724242	0.0584615	0.0496453	0.053612	0.0524458	0.042869	0.0540783	0.060957	0.0758326	0.046645	0.0773859
CXCL5/ENA-78	0.876297	0.244545	0.764103	0.375935	0.549336	0.343332	0.825209	0.626427	0.965326	0.847993	0.934839	0.881743
Endoglin/CD105	0.106784	0.0633333	0.07641	0.0394919	0.057975	0.0358385	0.083357	0.0724307	0.0428985	0.0668659	0.0320325	0.0389834
Fas Ligand	0.021237	0.00892424	0.017795	0.00431735	0.0170317	0.00766637	0.0205365	0.0115498	0.00776	0.0140905	0.0092705	0.011473
FGF basic	0.0276535	0.0128788	0.014282	0.0195302	0.021434	0.0136181	0.026845	0.0154649	0.016165	0.0192656	0.01349	0.0179046
KGF/FGF-7	0.0174545	0.0104545	0.009154	0.00820901	0.009262	0.0060875	0.0093175	0.00773246	0.011047	0.00899231	0.010858	0.0125311
FGF-19	0.0878695	0.089697	0.0805125	0.090604	0.072137	0.0694664	0.072284	0.0756117	0.104231	0.0812126	0.0743225	0.0890041
Flt-3 Ligand	0.0088585	0.0134242	0.012205	0.0121956	0.00896233	0.0110624	0.0087325	0.0132626	0.014646	0.0127583	0.0140905	0.00952282
G-CSF	0.025403	0.0185152	0.015872	0.026117	0.0160807	0.0247455	0.125557	0.0905383	0.169556	0.106063	0.174194	0.13112
GDF-15	0.375898	0.56303	0.658975	0.609779	0.609663	0.685588	0.455432	0.550571	0.549237	0.689155	0.481936	0.624481
GM-CSF	0.02253	0.0148788	0.0378205	0.0211697	0.0336493	0.0222296	0.222911	0.147798	0.709431	0.850555	0.56129	0.639004
CXCL1/GRO alpha	0.11253	0.0460909	0.053026	0.0230968	0.0373783	0.0204833	0.175487	0.218026	0.176213	0.187532	0.169742	0.210996
Growth Hormone (GH)	0.0205185	0.0087	0.013385	0.011419	0.00939133	0.00631224	0.0191995	0.0171533	0.018079	0.0113749	0.0174	0.0145643
HGF	0.0526735	0.0472424	0.0391025	0.0293672	0.0358513	0.0292034	0.0417615	0.0390294	0.0376765	0.0328693	0.029497	0.0425311
ICAM-1/CD54	0.070056	0.0229697	0.047051	0.0274401	0.0497023	0.0565127	0.0837745	0.0381974	0.021304	0.033228	0.024677	0.0709544
IFN-gamma	0.0763765	0.0430303	0.037718	0.0320709	0.0345203	0.0205606	0.0353275	0.0170799	0.0238215	0.0140137	0.026497	0.0208506
IGFBP-2	0.443176	0.566364	0.334615	0.441515	0.286504	0.369207	0.501393	0.410359	0.348266	0.343553	0.310645	0.373029
IGFBP-3	0.123065	0.0772727	0.0558205	0.0739214	0.048343	0.0555747	0.084192	0.102773	0.0705275	0.0524936	0.036058	0.060166
IL-1 alpha/IL-1F1	0.0256425	0.0257273	0.0299745	0.0177181	0.0233617	0.0144986	0.0162955	0.0107667	0.0219275	0.0106319	0.025258	0.0101452
IL-1 beta/IL-1F2	0.0122105	0.0156667	0.0085895	0.00897411	0.00896833	0.00690758	0.074582	0.0973899	0.0815535	0.0973527	0.072	0.0946058
IL-1ra/IL-1F3	0.024589	0.0114242	0.0245385	0.0177181	0.0305697	0.0187718	0.039631	0.0286542	0.068447	0.0684031	0.063484	0.0670124
IL-2	0.014701	0.00851515	0.0127695	0.00644295	0.0119037	0.00840287	0.0124725	0.015832	0.0188695	0.0133988	0.012	0.0192324
IL-3	0.009505	0.00845455	0.0105895	0.00329338	0.007401	0.00667291	0.00488	0.00902202	0.0076145	0.00945346	0.011071	0.00904564
IL-4	0.0335195	0.0337273	0.0193075	0.00759348	0.0196447	0.0094541	0.029561	0.0302936	0.0408805	0.0200598	0.0297675	0.0360788
IL-5	0.022985	0.00806061	0.0153845	0.00597699	0.01058	0.00828149	0.0115735	0.00942088	0.011214	0.00868488	0.0083035	0.00688797
IL-6	0.514765	0.137879	0.485641	0.0911793	0.261344	0.148085	0.353691	0.418189	0.377808	0.415798	0.348	0.446058
IL-8	0.950519	0.772727	0.956411	0.526079	0.804391	0.673433	0.716574	0.824633	0.74688	0.801879	0.721935	0.877593
IL-10	0.035243	0.0227879	0.0138205	0.0138063	0.0147713	0.0174874	0.022939	0.0311256	0.013897	0.0203928	0.0108195	0.0315768
IL-11	0.029018	0.0343939	0.021846	0.0168552	0.0232847	0.0217873	0.03727	0.0431892	0.0287935	0.0342528	0.0253935	0.0332988
IL-12 p70	0.0224105	0.00981818	0.011077	0.00503931	0.0106273	0.0068869	0.013976	0.00873573	0.007864	0.0088386	0.0083805	0.0124689
IL-13	0.0086435	0.00778788	0.008436	0.0040326	0.00525	0.00472096	0.001942	0.0105465	0.0031015	0.00927412	0.0075835	0.0073444
IL-15	0.01166	0.00796061	0.0106155	0.00674784	0.009071	0.00598069	0.01429	0.0102039	0.010756	0.00904355	0.009755	0.0134647
IL-16	0.011947	0.00869697	0.0062335	0.00954938	0.00621767	0.00715621	0.013621	0.0102039	0.011151	0.00912041	0.0132385	0.0127593
IL-17A	0.092418	0.0595152	0.0689745	0.0478044	0.052696	0.0857775	0.0576605	0.138989	0.076768	0.117592	0.076839	0.127386
IL-18 BPa	0.0261695	0.0116061	0.019077	0.00710451	0.0153693	0.0111785	0.022479	0.0195514	0.018641	0.0189838	0.0141675	0.0138589
IL-19	0.0202315	0.0111818	0.013436	0.00555992	0.009933	0.00465325	0.0095685	0.00993475	0.006699	0.00635354	0.0123675	0.0127386
IL-22	0.0389545	0.0391818	0.0179235	0.0139214	0.021955	0.0197799	0.0205155	0.0390783	0.033703	0.0323826	0.0264195	0.0539419
IL-23	0.033424	0.0229697	0.0367435	0.0124545	0.0258713	0.0143982	0.032883	0.0213377	0.0265675	0.0162938	0.0201095	0.0196058
IL-24	0.0593775	0.0851515	0.0720515	0.0495302	0.0508697	0.0571522	0.045752	0.0424062	0.036491	0.0498292	0.06	0.0989627
IL-27	0.0277495	0.039	0.0292565	0.01628	0.0366483	0.0146467	0.0432455	0.0171533	0.0084675	0.0141674	0.0139745	0.0258921
IL-31	0.0117795	0.0171515	0.010359	0.00923298	0.010215	0.00594072	0.0132245	0.0103263	0.004109	0.0122459	0.0088835	0.0111203
IL-32 alpha/beta/gamma	0.022003	0.0206061	0.0149485	0.019559	0.0151503	0.0114626	0.0112185	0.00949429	0.0137935	0.00909479	0.0098325	0.0123029
IL-33	0.0122585	0.0121212	0.008359	0.00503643	0.00725467	0.00430646	0.0084815	0.0118679	0.0087795	0.0123484	0.0102195	0.00877593
IL-34	0.012067	0.00719697	0.012051	0.000524065	0.00829067	0.00424063	0.0098605	0.00748777	0.010465	0.00735269	0.007103	0.0112863
CXCL10/IP-10	0.0135515	0.0072303	0.0088205	0.00793001	0.00953133	0.00938834	0.013266	0.0122104	0.011151	0.0111699	0.009523	0.0111618
CXCL11/I-TAC	0.018891	0.0192424	0.010974	0.0112464	0.0105953	0.00907002	0.012827	0.0118923	0.0197225	0.0116823	0.0175355	0.00659751
Kallikrein 3/PSA	0.0418035	0.0355758	0.042718	0.0194439	0.0322157	0.0156341	0.026344	0.0095677	0.022864	0.013988	0.0190065	0.0139834
Leptin	0.0264085	0.019	0.019308	0.0113615	0.0119137	0.00612	0.011908	0.00961664	0.011068	0.00791631	0.009058	0.00908714
LIF	0.0305025	0.0247576	0.0158465	0.0108437	0.0187863	0.016892	0.0327785	0.0487439	0.019161	0.031819	0.022471	0.0453112
Lipocalin-2/NGAL	0.032275	0.0283333	0.032154	0.0152157	0.023233	0.0150581	0.030376	0.0203344	0.015083	0.0173954	0.0144	0.0183817
CCL2/MCP-1	0.364405	0.31697	0.366667	0.270374	0.3127	0.35273	0.319847	0.345024	0.279612	0.320751	0.294193	0.387967
CCL7/MCP-3	0.014892	0.0125758	0.0141285	0.0127421	0.013994	0.00920101	0.0158355	0.0132137	0.006366	0.00842869	0.010781	0.0117842
M-CSF	0.024733	0.0200303	0.0205895	0.0117066	0.018062	0.00992807	0.021142	0.0162969	0.0070735	0.0150128	0.0192585	0.015166
MIF	0.125459	0.0993939	0.111282	0.105273	0.0910717	0.0806042	0.050766	0.077814	0.0717755	0.0742955	0.0630965	0.0771784
CXCL9/MIG	0.0152035	0.0156364	0.0165125	0.00867498	0.0118373	0.00689851	0.0095055	0.0105465	0.015291	0.01076	0.012213	0.00950207
CCL3/CCL4 MIP-1 alpha/beta	0.0160655	0.0128485	0.0101025	0.00762224	0.00827267	0.00679474	0.027535	0.019894	0.260055	0.243382	0.230903	0.258921
CCL20/MIP-3 alpha	0.0215245	0.0185758	0.0105895	0.0129722	0.010377	0.00740537	0.0131825	0.00780587	0.018703	0.0105038	0.025529	0.0141286
CCL19/MIP-3 beta	0.0264085	0.0164545	0.015949	0.0116491	0.014709	0.00779116	0.019387	0.0124551	0.0126075	0.0122203	0.0143805	0.00948133
MMP-9	0.217159	0.0455758	0.137949	0.0442953	0.0922693	0.0625529	0.108427	0.115987	0.0503465	0.128864	0.0505165	0.0520747
Myeloperoxidase	0.0419235	0.0596364	0.0306665	0.036069	0.0318263	0.0459723	0.023336	0.0415253	0.0292715	0.029257	0.028413	0.0275519
Osteopontin (OPN)	0.60814	0.499394	0.610256	0.519175	0.536357	0.558557	0.516017	0.570147	0.381138	0.549274	0.408388	0.560166
PDGF-AA	0.0236315	0.0188485	0.021641	0.00860019	0.0194083	0.0133606	0.029415	0.0183768	0.0128365	0.0178309	0.009387	0.0235062
PDGF-AB/BB	0.0101515	0.00839394	0.008128	0.0052953	0.007353	0.00447044	0.009631	0.00951876	0.0047015	0.00463194	0.00438	0.00844398
Pentraxin 3/TSF-14	0.109178	0.065303	0.0894875	0.0475168	0.0611823	0.0375945	0.0973535	0.0609299	0.0333495	0.0280273	0.0536125	0.0452282
CXCL4/PF4	0.0130965	0.0148182	0.011718	0.00940556	0.009538	0.00544459	0.011699	0.0111827	0.006366	0.000402989	0.0085935	0.00755187
RAGE	0.0126655	0.0093	0.0097945	0.00929051	0.00883233	0.0075211	0.00727	0.00562072	0.006699	0.00845431	0.010897	0.00707469
CCL5/RANTES	0.008004	0.00884848	0.0127695	0.00444391	0.011406	0.004251	0.015397	0.0172512	0.013523	0.0186251	0.010568	0.0115768
RBP4	0.014342	0.00909091	0.0117435	0.0102109	0.011032	0.00951675	0.01101	0.0186215	0.012753	0.0142699	0.009523	0.0121162
Relaxin-2	0.02265	0.0151212	0.0206665	0.016395	0.015785	0.0085065	0.0152295	0.0131158	0.016852	0.0134244	0.014826	0.0120539
Resistin	0.0223145	0.00809394	0.0223845	0.0149856	0.01919	0.0168556	0.0233775	0.0317863	0.0178085	0.0289496	0.015929	0.0239627
CXCL12/SDF-1 alpha	0.044964	0.0448485	0.0318975	0.0207383	0.0291397	0.0225705	0.0299375	0.0401794	0.0437725	0.0293083	0.0375675	0.0400415
Serpin E1/PAI-1	1.30966	1.06667	1.28718	1.0326	1.12246	1.12601	1.2305	1.18679	0.902913	1.16055	0.810968	1.15145
SHBG	0.0679965	0.0491515	0.0647435	0.0401822	0.050839	0.0344312	0.0680015	0.0402773	0.052219	0.0396072	0.037258	0.036473
ST2/IL1 R4	0.273903	0.261212	0.244615	0.113902	0.221286	0.128511	0.299582	0.248124	0.156449	0.154483	0.122903	0.145436
CCL17/TARC	0.0269355	0.025	0.0218975	0.0156184	0.0152143	0.0102903	0.015397	0.0124796	0.017351	0.00945346	0.0184455	0.0164938
TFF3	0.02174	0.0140606	0.0102565	0.0063768	0.0110227	0.00375263	0.0189065	0.0146819	0.0102775	0.00768574	0.0098125	0.00948133
TfR	0.0301435	0.0248182	0.0276665	0.0153883	0.0255797	0.00979926	0.0221035	0.0168597	0.0146255	0.0062357	0.0244065	0.00890041
TGF-alpha	0.010678	0.00858485	0.0065565	0.0106424	0.00747667	0.00901869	0.0068525	0.00748777	0.012982	0.00681469	0.0108775	0.00804979
Thrombospondin-1	0.0193935	0.0374848	0.0197435	0.0225791	0.0179043	0.0334111	0.0125975	0.0164437	0.0152915	0.0359949	0.024116	0.0603734
TNF-alpha	0.0181965	0.0109697	0.0141025	0.00498466	0.0119543	0.00397251	0.007053	0.0107667	0.029064	0.0327669	0.0323225	0.0258714
uPAR	0.178611	0.109091	0.164872	0.116779	0.127724	0.120111	0.166922	0.150734	0.127323	0.192656	0.097355	0.11971
VEGF	0.103192	0.0262727	0.056667	0.0153308	0.0347057	0.0164863	0.12869	0.116476	0.027732	0.0584116	0.019026	0.0259751
Reference spot	1.11572	1.03636	1.04872	1.00671	1.05843	1.04182	0.933844	1.02773	0.988211	0.942784	1.11677	1.02282
Vitamin D BP	0.0472385	0.0472727	0.0431285	0.0276414	0.035164	0.0214375	0.030188	0.0263051	0.029043	0.0177797	0.0335615	0.0195021
CD31	0.056983	0.0407273	0.053026	0.0295686	0.0376763	0.031318	0.041762	0.0455628	0.0347015	0.0441418	0.027987	0.0389212
TIM-1	0.0463525	0.0253333	0.054359	0.0322148	0.0475037	0.0304935	0.0996515	0.039323	0.08301	0.0676345	0.0834195	0.046473
VCAM-1	0.410854	0.105152	0.35359	0.0940556	0.215977	0.0997525	0.415739	0.335481	0.244245	0.241332	0.236903	0.169087
Negative control	0.0071585	0.00872727	0.002751	0.00457335	0.00315033	0.00272555	0.003679	0.00238091	-0.000969	0.00355747	0.0047245	0.00373237
