# Supplementary material for: Cardiac glycosides target barrier inflammation of the vasculature, meninges and choroid plexus
Source: Commun Biol. 2021 Feb 26;4:260. doi: 10.1038/s42003-021-01787-x (PMC7910294; doi:10.1038/s42003-021-01787-x)
Supplement: Supplementary file 11 — Supplementary Data 9 [file 42003_2021_1787_MOESM11_ESM.xlsx]

## Sheet: Fig S1 total cells
Total Cells	Trial#1			Trial#2			Trial#3 (10uM)			Trial#3 (1uM)			Trial#3 (0.1uM)			no IL-1beta
Fluocinolone acetonide	86.193	90.6837		74.4879	71.1657	73.5637	80.6488	76.8736		86.4933	79.2785		76.7897	91.1633		83.6991	84.6376	96.4403
Melengestrol acetate	95.6379	95.3099		80.1582	79.7585	80.3081	76.6499	93.5682		88.6465	99.7483		101.342	98.434		88.0789	88.8183	100.593
Amcinonide	98.5897	92.1614		79.023	71.2356	67.2126	89.0101	77.0134		86.0179	101.314		90.1566	82.5224		91.8045	72.5506	87.9651
Anagrelide	76.5027	76.1905		49.9713	51.6092	52.2126	67.3937	78.7192		81.6555	81.7953		110.235	96.9799		68.4268	70.6736	76.0772
Desonide	87.1194	87.6659		80.7262	85.6626	81.4502	79.0828	96.0291		77.0414	85.2349		78.132	82.4944		85.5477	88.3064	88.2211
Mitoxantrone dihydrochloride	30.9489	40.9927		36.0684	35.9039	40.8732	37.1085	39.3456		57.9418	66.5268		63.8982	63.1991		42.4041	44.8215	39.0482
Nandrolone	81.4368	70.9076		60.8243	56.3281	60.1499	78.9099	75.0205		85.4287	92.0844		96.905	97.0693		73.3469	76.4469	70.2185
Gestrinone	74.5819	72.9367		60.2498	53.2057	54.3547	76.7461	88.1402		96.2476	79.4303		90.1123	109.093		71.9249	81.1111	77.556
Rimexolone	82.0816	90.6564		83.3056	81.7069	79.7336	91.9748	84.7713		95.8368	88.7154		105.916	100.356		83.1019	86.6284	102.839
Fluticasone propionate	80.1206	91.4724		84.569	81.5805	76.8678	82.0597	89.5645		86.2777	95.289		93.5086	84.3057		79.8881	98.6301	75.9634
Prednicarbate	79.2215	73.6692		75.6253	84.1488	80.4629	90.1671	84.8535		88.9072	91.4818		86.3599	99.2331		95.5871	82.1349	79.6037
Clocortolone pivalate	100.876	93.0217		77.4353	81.4173	89.1839	88.4963	83.5114		96.2202	98.6305		103.643	108.381		89.8422	81.3955	90.2119
Vorinostat	53.1196	66.2278		57.2949	55.419	55.3861	51.438	64.0373		92.6322	74.3632		91.7831	81.7858		56.9654	57.392	53.4673
Formoterol fumarate	90.2145	91.8231		84.1799	77.4355	68.6428	86.2229	93.536		97.4527	82.1693		84.2783	80.3342		85.4624	100.194	88.1926
Hexachlorophene	71.1126	84.5845		70.0166	76.7111	60.7494	81.8406	69.2961		111.695	96.7132		89.948	101.096		72.6928	75.9918	80.5138
Merbromin	90.2252	93.2958		90.8951	91.3888	104.519	91.653	99.8636		92.7441	99.5636		101.691	105.319		92.7522	84.7348	100.272
Clobetasol propionate	82.8557	75.1279		77.1391	88.7889	88.2953	84.0153	92.635		87.3704	89.3071		84.1789	83.6879		85.6471	79.2056	80.3668
Alclometasone dipropionate	83.521	79.8362		80.4579	81.1074	88.2265	81.5876	85.3519		98.3088	94.108		96.5903	104.283		77.2704	82.302	72.6535
Deflazacort	87.926	84.0159		76.2864	81.0575	81.8318	37.6978	36.3884		87.7796	82.8423		100.737	94.8172		37.4879	37.6814	34.0598
Beclomethasone dipropionate	87.8735	62.0973		74.1667	75.8621	90.7184	103.41	113.612		101.118	104.855		95.7174	104.364		100.244	103.341	95.185
Digoxigenin	53.2286	57.5333		30.7759	40.2874	38.0747	71.4948	65.3301		52.7278	61.7294		70.7583	68.2215		61.3187	59.4941	53.2184
Deoxycorticosterone	95.5678	87.4151		61.244	55.1558	56.505	86.9613	71.6585		98.6361	95.0082		100.246	93.126		75.2799	76.524	63.6963
Salmeterol	107.667	122.096		73.1242	75.0329	75	95.6629	83.988		98.9634	85.0791		84.5608	80.7147		85.1495	85.5918	85.5089
Cortisol acetate	96.1394	80.697		82.3717	91.7837	91.1255	90.0436	100.082		96.4812	90.8074		111.593	102.019		89.1305	90.6511	87.8312
Cytarabine	65.5155	75.1357		50.5814	54.4647	55.5836	61.756	59.3051		62.9141	54.9152		83.9752	77.3499		58.1947	43.9571	65.1615
Mometasone furoate	74.7248	75.3894		71.6433	69.208	84.6753	83.5443	89.8196		82.9787	90.7083		76.2456	80.0162		85.2601	79.6756	81.2791
Halcinonide	79.3651	126.445		78.9342	85.6286	77.6103	89.9004	78.9927		85.9413	83.0595		89.5502	78.3733		75.5287	83.3802	90.8169
Flurandrenolide	107.757	88.8889		77.3355	81.7569	80.8576	89.5772	87.3956		85.1064	91.2739		82.871	97.2798		86.6148	89.0752	86.2277
Flunisolide	79.5448	76.0108		78.4097	80.7577	75.6869	78.6157	84.7563		81.255	76.5957		95.8793	79.4775		80.3944	79.8415	82.7443
Acitretin	88.1701	82.959		100.603	98.8793	101.724	83.0057	89.8196		94.8559	90.6275		104.174	92.1088		85.3154	88.467	84.9836
Fluorometholone	80.7068	62.3407		74.9138	77.5	84.1954	75.707	86.7493		91.1123	90.439		101.778	91.8933		90.8169	88.4947	83.3249
Monensin sodium salt	78.7028	93.2335		72.7874	80.431	80.0575	92.1627	80.8241		112.793	104.686		103.77	101.104		78.6804	71.4095	73.4553
flumethasone	87.5878	112.178		85.86	74.1115	76.1518	95.2868	82.063		98.2225	92.4859		86.5338	88.823		84.1819	83.0484	90.8999
Digitoxigenin	60.6498	69.7736		27.2701	27.6437	32.5	53.8381	65.1044		63.452	55.881		62.8511	55.7608		57.3742	64.1459	58.8028
Digoxin	54.1516	54.8736		27.6149	29.3391	29.5977	64.0529	59.5463		64.0529	67.9285		59.7567	55.6106		50.8024	59.5457	55.4884
Doxorubicin hydrochloride	69.9705	57.6305		36.4963	32.0206	34.7521	64.6538	58.1343		73.0359	70.8127		75.3493	76.7012		57.0599	53.9168	61.3458
Hydrocortisone base	85.0222	80.87		88.4269	93.6595	95.996	102.148	93.3453		97.7918	104.552		92.8046	90.6715		91.2615	88.3471	95.9474
Parthenolide	65.6651	70.6486		65.6703	72.5645	57.3522	88.6886	99.2039		113.505	104.972		108.487	116.749		83.4325	105.348	92.2044
Ciclopirox ethanolamine	74.7527	87.358		65.6034	61.523	57.7011	75.9501	73.3063		86.1048	87.7272		108.277	112.453		77.8608	66.346	76.1179
Budesonide	79.1585	81.0651		86.6092	80.546	85.7759	86.6456	94.7574		98.9935	93.3453		84.0919	89.1693		85.8898	91.9758	80.0895
Diflorasone Diacetate	96.8426	91.1199		81.5517	96.4655	83.4195	101.818	90.9118		101.337	95.7488		109.509	102.569		84.2897	90.4614	89.6328
Isoflupredone acetate	71.5437	70.6413		72.1649	74.463	79.3339	83.1672	76.6496		84.7832	78.2386		84.6755	74.4411		90.2614	94.4616	89.1471
Triamcinolone	82.1132	107.019		85.1689	93.0671	97.6744	80.2585	90.2774		78.885	77.9154		71.5324	87.8804		96.8903	94.8331	87.5756
Salbutamol	82.3175	85.1016		83.6303	78.5845	84.9043	87.5034	83.6251		92.3781	93.0784		82.4131	87.5034		91.6329	92.8901	88.2613
Camptothecine (S,+)	57.6373	50.0376		49.2839	33.8718	38.6928	44.9771	44.6539		67.2502	56.6658		59.6283	66.2537		51.431	53.7168	56.7456
Isotretinoin	82.9443	78.5842		104.585	102.71	113.175	93.4016	96.1756		96.0948	98.6265		99.8115	96.6604		94.5474	106.062	96.776
Fludrocortisone acetate	118.179	114.094		90.4015	96.2264	84.6753	96.4719	87.0725		92.4589	86.6146		93.8055	90.3851		91.6329	88.6614	80.4038
Terbutaline hemisulfate	105.168	107.679		82.9809	79.5587	86.1782	85.1603	85.5104		91.4624	86.1837		94.7482	85.7258		85.7184	86.2613	87.8613
Hycanthone	64.2238	63.2264		63.8718	69.4671	70.1665	65.6612	78.1848		93.4285	81.255		101.778	82.3054		78.2037	71.5748	76.8322
Betamethasone	93.0219	87.708		81.8678	88.5632	86.2931	84.7293	94.6674		86.5607	83.3558		75.68	81.6321		94.8617	88.7185	83.604

## Sheet: Fig S1 CCL2
CCL2	Trial 1			Trial 2			Trial 3 (10uM)			Trial 3 (1uM)			Trial 3 (0.1uM)			no IL-1beta
Fluocinolone acetonide	128.668	115.978		130.781	136.916	141.35	141.297	143.582		137.995	148.148		141.551	127.259		107.359	102.195	102.129
Melengestrol acetate	106.4	115.915		127.041	121.669	126.967	142.791	123.429		119.869	114.868		100.029	102.122		105.022	106.871	100.784
Amcinonide	111.858	117.371		123.432	129.185	122.663	131.476	136.868		125.613	118.076		129.464	127.003		102.184	99.7577	99.058
Anagrelide	61.4047	52.8123		64.6485	66.8683	64.3859	57.1278	49.275		65.5369	72.4989		96.51	109.557		95.3968	91.7512	94.3114
Desonide	132.05	131.917		127.555	123.734	127.535	144.471	124.004		144.654	131.247		135.198	143.299		106.169	98.8305	105.058
Mitoxantrone dihydrochloride	20.0746	31.1065		25.8863	26.9947	24.6486	20.563	22.8445		46.4362	43.5497		93.7803	106.569		101.452	82.4722	94.7085
Nandrolone	61.385	60.2023		59.0034	59.8251	61.4299	54.5894	50.66		93.1432	84.2294		94.6111	97.197		97.8677	94.5229	94.9234
Gestrinone	80.781	77.6713		65.774	67.2438	67.6248	59.349	59.1669		89.9984	98.0854		100.363	94.5383		101.628	105.034	97.4834
Rimexolone	118.522	104.544		127.07	124.776	124.07	127.045	129.059		109.226	123.292		97.8126	96.8921		116.368	111.477	102.826
Fluticasone propionate	130.703	132.645		116.332	137.405	126.234	141.209	131.253		125.204	120.183		122.98	128.46		112.68	106.116	106.226
Prednicarbate	129.788	127.146		123.127	123.959	124.177	129.468	144.593		124.668	123.933		124.819	115.742		107.679	106.377	105.287
Clocortolone pivalate	126.088	134.277		126.347	130.744	112.671	130.731	137.297		103.796	108.082		100.954	94.7191		113.983	109.495	101.65
Vorinostat	123.957	124.724		125.19	124.717	124.288	141.821	117.595		87.4624	88.8707		103.72	98.3315		127.279	123.059	132.915
Formoterol fumarate	98.2118	84.9901		129.551	129.489	137.562	123.952	108.991		105.671	117.4		108.475	117.079		107.372	99.2652	102.051
Hexachlorophene	118.385	116.702		119.396	190.065	115.913	95.3428	98.0341		83.7424	92.4532		101.534	95.3143		92.617	104.125	91.6656
Merbromin	133.87	121.709		154.511	137.003	122.625	221.826	211.216		111.747	114.314		94.4352	100.954		609.384	695.082	677.493
Clobetasol propionate	127.415	124.05		137.504	131.78	128.502	142.931	131.185		137.951	141.018		135.7	136.789		106.154	110.115	105.05
Alclometasone dipropionate	136.937	124.142		129.384	131.242	124.941	134.577	129.677		116.573	123.584		101.267	94.9106		116.002	111.613	116.374
Deflazacort	123.552	111.886		133.278	128.799	131.398	16.6493	14.5333		104.689	111.588		96.9107	97.5137		65.0773	57.5861	54.9597
Beclomethasone dipropionate	138.516	142.72		125.578	126.909	118.392	80.0212	78.3196		96.4929	95.8084		102.015	95.4141		95.8078	96.627	96.4752
Digoxigenin	27.9145	25.0217		35.5198	33.6633	36.9511	31.8255	31.67		51.1095	52.4971		68.6322	75.8979		95.0547	99.3019	96.4806
Deoxycorticosterone	67.2454	67.1406		66.8664	65.6633	64.9149	69.599	68.2991		95.2669	101.796		95.5329	95.9976		91.3725	94.1156	92.1707
Salmeterol	90.5523	84.2042		126.025	134.063	123.143	102.523	103.797		98.64	105.362		108.705	109.139		99.7111	102.03	100.644
Cortisol acetate	114.423	121.201		129.119	123.957	115.072	129.153	115.956		112.222	113.585		93.1073	100.554		107.804	105.933	106.672
Cytarabine	118.224	118.872		135.937	140.365	146.939	145.304	142.219		143.204	151.616		120.031	135.09		133.553	141.041	124.491
Mometasone furoate	120.754	109.994		122.182	132.335	122.458	138.774	131.805		133.208	126.054		145.994	129.841		106.004	109.587	113.832
Halcinonide	135.123	124.564		130.705	128.867	134.241	127.953	140.92		138.204	134.366		122.407	134.869		105.646	104.291	100.384
Flurandrenolide	134.762	125.649		142.074	127.882	132.157	130.719	130.543		132.624	126.779		134.761	112.976		110.045	109.073	108.737
Flunisolide	154.6	128.131		134.048	131.337	130.49	142.23	135.624		135.762	140.972		115.502	136.34		109.33	110.107	109.222
Acitretin	133.879	132.7		125.324	125.907	124.682	171.971	161.258		135.861	146.728		110.244	118.133		139.428	150.502	138.598
Fluorometholone	124.168	121.989		127.07	129.452	127.865	144.284	126.982		124.519	125.24		104.039	109.237		106.663	109.63	106.008
Monensin sodium salt	226.907	220.085		231.6	214.111	209.817	266.216	256.19		90.4093	92.7299		90.0355	94.3218		305.911	239.375	245.237
flumethasone	135.326	135.463		121.343	128.054	132.327	123.972	135.817		113.884	117.311		121.58	122.49		108.463	109.254	108.385
Digitoxigenin	20.2043	20.921		29.9188	30.9917	33.358	27.2401	27.9402		36.6976	37.3803		66.6301	69.2398		108.5	107.345	102.562
Digoxin	21.6887	21.5148		28.4612	27.5313	25.4995	28.9022	27.4862		28.756	32.0729		44.516	42.573		108.602	99.6826	108.926
Doxorubicin hydrochloride	113.616	51.5452		56.3692	51.6352	47.199	37.2388	33.1436		90.9995	89.6685		119.972	125.253		133.864	116.148	117.177
Hydrocortisone base	108.931	107.561		125.414	121.024	115.231	115.434	131.33		123.733	118.2		118.831	121.536		110.868	110.201	106.124
Parthenolide	33.3832	42.5689		55.2659	80.8235	66.3266	61.4325	60.5397		91.3645	98.6133		94.0555	91.0414		106.452	101.02	105.555
Ciclopirox ethanolamine	64.0407	53.9912		62.7457	51.1321	57.7311	55.8954	51.712		83.455	78.8231		92.717	94.4657		99.7247	106.268	101.84
Budesonide	110.497	112.184		123.941	119.249	114.146	136.458	116.777		123.361	132.052		131.408	127.037		102.344	102.625	105.532
Diflorasone Diacetate	111.197	117.72		114.904	115.231	124.978	118.944	123.961		113.211	121.95		92.2842	100.993		112.493	108.178	108.034
Isoflupredone acetate	147.466	126.174		132.161	130.925	128.253	137.155	141.064		134.036	142.015		130.569	144.234		111.852	105.548	112.957
Triamcinolone	111.428	108.901		123.132	116.596	116.367	136.251	128.137		145.102	141.513		152.009	126.06		106.99	109.025	110.51
Salbutamol	80.8232	66.8598		117.783	122.986	126.253	112.921	107.442		103.193	111.978		118.674	112.726		105.561	103.903	122.746
Camptothecine (S,+)	23.9505	26.535		62.6758	51.9967	55.261	30.1521	27.841		39.2501	34.4408		107.553	114.207		99.4016	106.774	101.062
Isotretinoin	118.439	127.839		114.169	113.77	108.84	132.151	130.444		110.567	111.516		100.957	106.635		109.813	110.669	107.784
Fludrocortisone acetate	113.073	114.073		121.785	114	131.619	117.704	127.91		125.818	133.869		119.441	125.972		105.996	113.344	114.685
Terbutaline hemisulfate	76.2463	72.7729		119.971	125.926	126.051	107.875	110.529		104.437	111.863		103.847	117.674		104.368	104.689	104.746
Hycanthone	66.9565	66.5594		135.988	140.346	132.029	94.9412	95.1675		108.907	112.166		97.3106	110.927		104.619	105.979	103.58
Betamethasone	115.359	115.256		123.001	122.277	123.282	127.76	120.269		129.138	129.013		145.544	137.016		103.504	110.575	108.608

## Sheet: Fig S1 ICAM
ICAM1	Trial #1			Trial #2			Trial #3 (10uM)			Trial #3 (1uM)			Trial #3 (0.1uM)			no IL-1beta
Fluocinolone acetonide	155.929	141.071		155.223	170.486	173.295	174.448	175.094		169.923	183.612		168.093	152.631		111.892	107.075	102.935
Melengestrol acetate	123.888	140.866		149.478	144.815	144.069	168.573	143.025		131.692	127.419		102.205	104.43		103.546	105.651	99.2626
Amcinonide	136.102	146.2		145.505	150.994	141.247	160.709	153.792		147.464	138.417		152.181	149.284		105.409	108.273	99.6625
Anagrelide	47.6552	39.0374		52.2449	53.2867	51.6741	50.9721	42.9768		59.4215	68.1222		94.0375	100.63		121.831	96.5004	115.199
Desonide	133.288	131.979		148.366	147.028	149.525	178.027	149.856		175.53	158.113		155.629	172.962		108.805	103.912	110.253
Mitoxantrone dihydrochloride	8.96961	11.9135		9.26928	9.08695	8.80253	8.17374	8.03409		33.9298	30.1589		85.4891	101.021		207.529	126.352	120.86
Nandrolone	63.8335	57.7175		53.9328	55.5243	55.2631	49.9266	42.3667		88.788	76.2975		87.7182	92.133		91.277	90.5751	89.0227
Gestrinone	88.7221	80.7228		63.3954	59.2483	62.913	52.1699	52.9251		84.9413	93.2616		93.9576	89.5084		99.4745	109.879	98.8584
Rimexolone	142.39	122.352		156.492	150.523	146.31	142.681	140.181		109.941	125.595		90.8252	92.3065		119.279	108.132	101.427
Fluticasone propionate	160.529	167.14		143.886	179.148	151.798	165.969	153.733		144.614	137.838		141.59	148.923		113.203	111.142	107.694
Prednicarbate	162.085	165.774		139.32	143.936	144.802	142.811	161.803		137.93	137.564		138.008	131.815		114.06	103.224	108.459
Clocortolone pivalate	165.33	179.205		152.515	155.086	132.116	147.724	157.85		109.084	111.219		94.3483	95.2657		122.666	113.206	108.13
Vorinostat	149.555	156.67		151.296	151.192	146.206	162.133	138.949		69.7024	65.8909		92.9778	86.2046		149.982	152.41	160.415
Formoterol fumarate	77.8655	68.046		137.538	140.208	138.926	127.537	111.299		109.634	117.555		108.059	119.745		109.998	98.4957	97.0538
Hexachlorophene	82.6132	77.2088		104.116	89.618	107.809	70.5187	67.7244		72.0208	75.4144		93.4642	92.6111		122.21	90.2511	109.997
Merbromin	104.635	92.5457		98.3505	98.1342	83.2618	114.995	109.144		95.5193	96.5724		87.2274	91.4408		347.423	388.349	357.745
Clobetasol propionate	158.858	148.135		188.95	175.455	176.136	183.679	163.789		168.844	176.595		158.563	167.301		111.225	120.287	108.447
Alclometasone dipropionate	153.167	148.983		168.884	171.903	154.242	162.477	149.374		136.075	143.678		96.3869	95.5442		123.843	114.233	125.54
Deflazacort	148.114	132.525		169.279	168.894	164.311	5.84785	7.58696		97.6334	99.7546		88.1779	87.1914		82.0849	63.4404	57.448
Beclomethasone dipropionate	183.521	180.745		156.189	160.435	144.479	72.2971	72.439		93.5402	90.8541		94.5311	93.0112		93.5696	96.1985	92.8189
Digoxigenin	12.0588	12.2457		12.0138	12.011	13.0002	18.1891	18.8102		42.3936	50.2937		58.1264	67.2666		93.4245	98.2492	96.1438
Deoxycorticosterone	67.7396	65.7381		66.2192	65.8376	63.926	67.5633	65.0455		92.7645	104.283		96.1205	94.3622		88.6033	98.1614	89.4767
Salmeterol	78.5711	76.3051		119.842	128.218	123.482	104.446	101.675		99.8956	104.864		102.605	102.383		95.6349	96.9161	96.1815
Cortisol acetate	144.197	148.765		155.33	148.857	132.38	154.182	136.887		126.116	127.211		96.3025	103.76		113.443	111.638	111.854
Cytarabine	140.412	166.027		152.493	167.862	170.368	145.945	142.486		145.817	151.077		121.763	136.871		129.946	142.395	120.762
Mometasone furoate	168.811	154.294		138.085	157.818	153.418	167.441	161.752		160.623	151.512		176.91	155.684		106.765	118.624	121.267
Halcinonide	165.98	131.625		164.121	165.882	171.314	155.2	174.695		176.155	167.197		146.39	159.122		105.633	108.138	102.349
Flurandrenolide	181.452	161.615		175.441	168.174	175.862	159.156	158.994		165.165	156.896		156.881	136.548		126.872	116.472	116.012
Flunisolide	183.252	158.138		174.317	172.465	162.964	173.651	165.68		167.927	172.602		137.887	160.054		113.477	113.807	118.818
Acitretin	157.074	141.583		178.087	178.554	178.748	266.822	239.378		188.199	200.814		117.722	125.182		198.78	215.472	189.844
Fluorometholone	162.916	144.99		158.341	161.637	160.966	181.224	155.134		156.073	150.114		113.522	121.538		111.203	115.988	110.485
Monensin sodium salt	74.3392	69.5761		87.6888	81.9574	81.1819	71.4655	66.5103		87.2501	83.571		87.0983	89.4859		195.69	167.1	172.013
flumethasone	135.548	134.873		151.996	158.523	174.614	154.226	167.089		141.458	145.508		144.059	150.93		113.507	115.952	113.359
Digitoxigenin	8.04818	10.4639		9.98963	9.68725	9.60611	12.3248	17.7205		26.255	27.0577		74.804	73.1553		131.984	102.26	105.634
Digoxin	8.36301	7.80665		8.54754	8.55981	8.05664	15.2896	13.0523		24.0696	22.4851		39.6024	35.2037		109.806	125.632	147.85
Doxorubicin hydrochloride	115.7	37.8937		23.3023	14.1405	12.5382	14.2344	14.08		80.9044	78.4493		118.428	120.978		128.015	156.709	107.1
Hydrocortisone base	130.414	135.731		154.208	151.537	145.51	127.661	155.822		150.043	140.021		135.638	138.131		118.677	115.398	105.1
Parthenolide	14.3292	15.4899		20.3317	44.3197	30.5427	38.7318	41.1142		90.2301	95.3052		89.0433	91.6391		98.0956	93.0217	96.7556
Ciclopirox ethanolamine	61.1344	45.3688		45.604	31.1353	37.491	40.1484	39.351		75.9546	72.2315		90.0617	94.2566		100.793	104.835	97.1738
Budesonide	139.334	125.988		154.555	131.373	128.101	167.436	137.905		152.655	166.801		160.358	151		104.226	102.089	105.859
Diflorasone Diacetate	146.927	151.625		134.653	140.921	152.382	145.087	147.359		133.762	142.95		94.3438	108.807		131.631	115.21	112.239
Isoflupredone acetate	188.708	161.949		166.917	170.986	169.939	172.335	171.402		160.135	172.276		156.914	173.379		120.776	126.707	124.214
Triamcinolone	135.27	135.11		157.376	144.157	146.668	161.166	158.039		178.323	172.559		179.108	150.107		109.173	116.311	117.747
Salbutamol	68.8517	49.8602		124.107	133.99	129.459	107.176	100.143		103.704	116.898		118.241	111.64		99.7819	98.4745	156.578
Camptothecine (S,+)	11.635	14.1724		41.9952	32.4262	34.9817	15.1888	13.1589		22.7287	18.6664		89.7759	102.138		102.446	111.492	97.2011
Isotretinoin	130.156	135.812		141.604	137.271	129.68	142.84	136.83		114.175	112.982		96.6034	102.074		109.787	110.741	105.161
Fludrocortisone acetate	145.438	146.978		151.94	134.907	161.553	142.56	154.39		153.692	155.494		137.713	149.635		109.087	121.704	122.754
Terbutaline hemisulfate	63.111	62.5028		129.108	137.913	136.208	106.798	113.953		107.422	115.352		108.43	118.678		97.7881	98.3541	99.1547
Hycanthone	58.4367	53.8631		168.576	165.626	159.838	90.3008	93.6145		110.348	108.68		97.7704	107.983		101.221	103.814	101.426
Betamethasone	142.423	152.04		152.25	152.891	152.287	153.173	150.409		160.132	155.632		176.451	162.297		106.224	115.013	113.694
