# Supplementary material for: Cardiac glycosides target barrier inflammation of the vasculature, meninges and choroid plexus
Source: Commun Biol. 2021 Feb 26;4:260. doi: 10.1038/s42003-021-01787-x (PMC7910294; doi:10.1038/s42003-021-01787-x)
Supplement: Supplementary file 12 — Supplementary Data 10 [file 42003_2021_1787_MOESM12_ESM.xlsx]

## Sheet: Fig S2b
Total cells
Conc (nM)	Digoxin + Veh			Digoxin + IL-1β						Lanatoside + Veh			Lanatoside + IL-1β
0.001	99.4452	98.508	107.615	102.24	94.062	104.658	107.496	93.7099	85.258	100.555	101.492	92.3846	100.514	93.5278	95.3057	100.728	90.4074	93.1885
0.9765	96.4044	102.402	98.2292	92.2129	94.062	107.242	105.386	90.6029	88.1912	98.3357	114.01	93.3188	94.062	93.0758	102.584	100.109	93.4275	84.0195
1.95312	96.7331	98.4352	105.095	98.2535	99.8151	93.3406	103.421	90.6681	90.2553	91.1444	112.009	91.7979	98.9932	98.2535	109.134	111.9	90.8419	98.2075
3.90625	95.8701	95.9971	96.1217	97.7193	96.7331	101.71	95.1237	95.4481	90.4726	94.3908	94.8326	103.379	96.4044	96.1167	100.4	103.53	93.3406	87.5177
7.8125	73.9264	87.3362	104.747	84.323	88.7199	96.5066	94.687	94.6225	72.9169	95.8701	102.875	89.5817	94.021	96.0345	103.093	91.0844	95.9261	91.7327
15.625	68.42	81.0044	77.9359	64.2696	68.9542	79.476	87.409	75.8501	90.2118	83.9942	90.2475	91.8849	78.159	83.8299	93.5953	81.1499	93.4492	86.3009
31.25	46.9694	62.2998	72.591	51.3252	52.8457	66.5939	69.1048	69.2232	58.251	66.2831	81.9141	81.434	63.3655	66.3242	78.0204	69.2504	70.44	75.7197
62.5	42.2848	66.8122	50.1684	46.1475	47.4625	69.2867	64.6288	50.6247	46.931	51.0787	68.9956	66.5073	50.2157	51.2842	60.4804	55.0218	59.685	63.2917
125	40.2301	57.3144	39.4785	49.2706	44.3394	63.3916	59.7162	48.9951	40.2173	46.8872	58.115	47.9305	48.7775	48.6542	52.0015	68.0131	50.7333	42.9766
250	45.2435	57.6419	44.6714	42.4081	46.1064	60.6987	55.968	34.1336	37.0234	43.271	59.0611	46.9962	44.8325	47.8323	55.131	58.115	35.1331	41.8685

## Sheet: FigS2c
Edu
Conc (nM)	Digoxin + Veh			Digoxin + IL-1β						Lanatoside + Veh			Lanatoside + IL-1β
0.001	44.7846	24.4556	29.3897	52.9706	54.1472	28.7165	29.184	41.3483	48.5937	51.0867	27.4574	33.239	57.6904	52.5596	37.8765	33.8427	42.7425	38.4046
0.9765	46.9291	23.9147	33.8349	46.2156	50.1879	29.9576	26.8078	41.6263	47.7139	40.6178	21.9343	28.9438	42.785	55.1126	32.7489	31.6927	42.6476	42.7414
1.95312	41.6623	26.2909	35.9599	49.9112	41.9507	33.1589	31.0305	45.9528	46.0218	44.0617	23.1803	33.5796	45.0092	44.333	28.6322	29.4297	39.5452	41.0039
3.90625	46.6333	29.453	40.1546	43.2507	46.2315	30.2526	28.6515	46.7358	47.745	36.7134	24.9496	35.9997	44.7291	50.021	27.2145	30.9685	42.5101	46.5277
7.8125	39.5887	25.7368	29.4079	46.4146	47.6079	23.9091	27.4108	28.4372	35.427	42.7604	22.4498	35.6503	42.5273	45.2634	30.1924	38.3865	41.7429	41.8188
15.625	42.3043	27.6326	31.6487	34.2522	33.2833	30.8885	29.4137	26.8994	24.5204	35.9354	18.2788	28.3187	43.9203	47.0896	28.1803	31.9729	32.1742	29.8525
31.25	37.2596	10.4646	16.846	37.0821	38.6419	11.4245	10.9373	14.579	15.4289	37.8543	21.5755	34.215	41.4735	37.6919	26.7812	30.0122	26.2089	26.0379
62.5	17.436	1.70832	5.77779	17.0602	20.4099	1.25062	1.41826	3.09282	4.86427	38.6855	7.1734	14.1686	34.8384	31.0735	7.65197	8.50606	10.4653	10.3527
125	4.6326	0.761358	0.610785	3.44306	5.31655	0.402575	0.550889	0.565212	0.664393	19.7385	1.91834	3.38617	16.4246	16.2718	2.38801	0.68632	2.47081	2.31162
250	1.75256	0.548288	0.263005	0.573769	0.27374	0.553406	0.297761	0.087719	0	5.04567	0.496257	1.15943	3.40577	2.47629	0.387382	0.239657	0.416667	0.346363

## Sheet: Fig S2a
CCL2	E215				E216			E213
Conc (nM)	Digoxin	Lanatoside		Conc (nM)	Digoxin	Lanatoside		Conc (nM)	Dig	Lan C
Veh	16093.4	13979.3		Veh	10359.6	9396.1		Veh	73702.4	73702.4
0.9765	13565.9	13291.7		0.9765	9917.92	10904.8		0.9765	61792.8	67245.7
1.95312	11141.9	10815.5		1.95312	9935.71	10283.1		1.95312	59662.5	67771.8
3.90625	11574.2	13359.4		3.90625	11081.2	12110.6		3.90625	59416.5	64799.5
7.8125	12309.7	12514.9		7.8125	10801.9	9875.72		7.8125	70095.7	61632.8
15.625	13970.4	13519.9		15.625	10167.3	10184		15.625	54023.9	77188.1
31.25	15090.6	15386.7		31.25	13622.9	9485.06		31.25	69463.9	56853.7
62.5	16400.6	16269.8		62.5	12703.4	14914.6		62.5	55014	64846.1
125	12472.3	14704.9		125	12365.2	17040.6		125	39277.1	55916.9
250	7695.85	17902.8		250	9730.33	12937.3		250	37806	50163.9
sICAM1	E215				E216			E213
Conc (nM)	Digoxin	Lanatoside		Conc (nM)	Digoxin	Lanatoside		Conc (nM)	Dig	Lan C
Veh	318.506	181.626		Veh	265.977	147.802		Veh	737.301	737.301
0.9765	228.606	133.117		0.9765	172.031	233.784		0.9765	648.673	711.625
1.95312	136.924	68.4565		1.95312	200.016	229.656		1.95312	659.683	656.468
3.90625	128.207	169.666		3.90625	198.807	265.89		3.90625	632.3	677.917
7.8125	94.4159	146.999		7.8125	104.28	162.341		7.8125	738.645	656.023
15.625	55.3662	0		15.625	0	43.5046		15.625	601.486	944.41
31.25	40.1157	0		31.25	0	0		31.25	507.292	501.788
62.5	0	0		62.5	0	0		62.5	308.106	435.021
125	0	0		125	0	0		125	217.542	271.262
250	0	0		250	0	0		250	237.071	159.644
sVCAM1	E215				E216			E213
Conc (nM)	Digoxin	Lanatoside		Conc (nM)	Digoxin	Lanatoside		Conc (nM)	Dig	Lan C
Veh	2295.05	1783.71		Veh	2906.34	2417.41		Veh	10518.3	10518.3
0.9765	2064.89	1252.51		0.9765	2540.53	3371.95		0.9765	10130.6	10923.8
1.95312	1428.49	1006.24		1.95312	2390.9	2828.93		1.95312	10202.8	10313.6
3.90625	1519.65	1491.76		3.90625	2698.42	3580.87		3.90625	9580.3	10493.8
7.8125	977.764	1441.87		7.8125	1617.6	2685.45		7.8125	10694.7	9951.95
15.625	529.424	763.158		15.625	537.374	1461.7		15.625	5790.34	13823.5
31.25	248.315	352.412		31.25	361.641	433.387		31.25	2949.18	5041.99
62.5	156.39	154.802		62.5	188.729	458.157		62.5	2042.43	2741.88
125	132.496	91.0056		125	149.713	399.723		125	1758.31	2291.48
250	203.97	9.97076		250	213.775	209.224		250	1689.63	1841.06
IL-6	E215				E216			E213
Conc (nM)	Digoxin	Lanatoside		Conc (nM)	Digoxin	Lanatoside		Conc (nM)	Dig	Lan C
Veh	1863.78	1665.66		Veh	680.639	777.377		Veh	15683.6	15683.6
0.9765	1571.94	1526.95		0.9765	533.196	675.362		0.9765	14729.4	16626
1.95312	1429.99	1257.48		1.95312	575.74	634.55		1.95312	16173.8	17876.6
3.90625	1470.64	1573.18		3.90625	572.497	773.589		3.90625	15069.9	16595.3
7.8125	3280.37	1559.55		7.8125	915.183	564.631		7.8125	19869.3	16789.4
15.625	16065.1	2945.29		15.625	5737	889.346		15.625	33116.4	21600.9
31.25	23641.4	10010.8		31.25	13781.1	3807.68		31.25	48265.1	23608.3
62.5	29223.9	21201.7		62.5	17882.3	9898.59		62.5	59106.4	51342.2
125	26765.5	26560.5		125	23528.5	15224.8		125	34828.3	64958.3
250	18940.1	35423.4		250	18462.1	19171.7		250	30633.5	48077.2
IL-8	E215				E216			E213
Conc (nM)	Digoxin	Lanatoside		Conc (nM)	Digoxin	Lanatoside		Conc (nM)	Dig	Lan C
Veh	40372.6	44670.4		Veh	31760.3	33495.4		Veh	136906	136906
0.9765	32648.8	41704		0.9765	28459.2	31892.9		0.9765	118460	120932
1.95312	31118.8	34551.8		1.95312	29441.5	30563.7		1.95312	120920	126783
3.90625	33312.9	40149.3		3.90625	31081.1	35423		3.90625	112011	116038
7.8125	38250.4	36790.9		7.8125	30236.7	28152.8		7.8125	149038	116014
15.625	56564.6	39781.3		15.625	51108.8	27661.3		15.625	163901	151786
31.25	63576.9	60329		31.25	65988.8	43993.9		31.25	152482	117661
62.5	66901	63105.7		62.5	61195.7	62992.6		62.5	127686	136934
125	58967.9	52564.9		125	67269.5	63062.7		125	81310	126071
250	45628.3	69226.1		250	53875.6	60549.5		250	75798	108515
CX3CL1	E215				E216			E213
Conc (nM)	Digoxin	Lanatoside		Conc (nM)	Digoxin	Lanatoside		Conc (nM)	Dig	Lan C
Veh	1686.39	1110.84		Veh	1039.74	818.821		Veh	1543.67	1543.67
0.9765	1412.86	873.624		0.9765	937.708	926.399		0.9765	1382.11	1461.11
1.95312	1260.75	621.865		1.95312	948.036	916.324		1.95312	1382.58	1519.01
3.90625	1326.42	987.456		3.90625	1109.12	1231.94		3.90625	1431.42	1388.61
7.8125	1836.91	1064.03		7.8125	1203.09	855.838		7.8125	1664.37	1369.3
15.625	1467.89	1464.38		15.625	651.406	1079.83		15.625	1333.85	1915.3
31.25	1001.32	1339.54		31.25	211.732	530.465		31.25	845.302	1061.09
62.5	499.546	541.118		62.5	0	0		62.5	923.305	798.779
125	95.418	0		125	0	0		125	763.939	867.794
250	0	0		250	0	0		250	701.229	945.262

## Sheet: Fig S2e
PDGFRb
Conc (nM)	Digoxin + Veh			Digoxin + IL-1β						Lanatoside + Veh			Lanatoside + IL-1β
0.001	99.6473	97.2033	98.1271	93.0674	94.9947	92.3887	104.766	89.9266	93.2942	100.353	102.797	101.873	89.273	98.327	97.731	96.3435	92.5897	96.521
0.9765	98.4434	101.199	97.0133	94.9346	96.1909	100.578	105.653	89.6663	96.134	97.0973	105.375	92.9967	93.2797	91.6994	95.0586	101.465	90.6493	92.2754
1.95312	100.009	93.8226	97.8009	89.1058	90.0175	98.6741	103.201	98.8104	92.5186	102.318	103.069	93.1262	87.9141	89.9719	101.157	94.4757	88.7626	86.3611
3.90625	94.9579	99.8303	99.6136	91.2392	92.835	95.9837	100.224	89.0304	96.2314	100.418	95.4802	100.8	85.4492	91.3822	92.6246	102.321	91.5731	90.2847
7.8125	109.736	95.8207	104.016	100.062	98.8509	99.0039	111.286	94.4793	95.9851	95.483	104.726	95.8485	91.244	89.5427	93.1836	97.8366	87.9095	99.4522
15.625	74.5315	115.174	110.311	76.0511	82.1675	111.121	102.494	104.552	98.3372	102.014	101.554	105.137	100.282	97.4345	94.9627	97.8564	91.9528	104.903
31.25	44.9609	97.5843	68.9785	45.7931	44.9653	91.938	101.116	65.1323	67.5661	71.2503	113.099	110.171	65.555	66.1261	102.271	103.093	101.356	101.542
62.5	38.47	75.0751	36.0373	36.4155	38.2979	67.2764	68.3791	30.95	33.5631	48.0164	94.8426	61.7581	41.8153	41.9661	82.1497	81.3828	51.6627	54.1859
125	36.1289	60.4143	29.4553	33.5925	34.7146	52.2753	51.4601	25.1671	27.2037	39.3396	71.9479	37.4261	35.6546	33.9261	61.0941	61.8908	31.2654	39.2089
250	35.1296	39.5513	26.0318	31.5765	32.2227	44.5371	46.5963	23.911	25.3772	36.1441	59.4817	30.9474	34.6168	32.5049	47.8809	46.0672	26.0789	26.453

## Sheet: FigS2d
Viability (%)
Conc (nM)	Digoxin + Veh			Digoxin + IL-1β		Lanatoside + Veh			Lanatoside + IL-1β
0.001	99.4402	99.8558	98.7262	99.519	99.5185	99.3286	99.7168	98.7515	99.3319	99.6646
0.9765	99.5641	99.6689	98.7625	99.5043	99.5554	99.6256	99.5542	98.7081	99.1615	99.7029
1.95312	98.9968	99.6214	98.78	99.4547	99.4114	99.3433	99.8291	98.9032	99.339	99.5048
3.90625	99.4061	99.6157	98.63	99.4075	99.4989	99.3777	99.5162	98.6888	99.4673	99.6527
7.8125	99.5532	99.5376	98.6983	99.3148	99.5481	99.2914	99.5665	98.7068	99.5574	99.5739
15.625	98.9722	99.4968	98.4368	99.252	99.327	99.4625	99.7136	98.8234	99.4077	99.6709
31.25	98.7856	99.6786	98.1253	99.3087	99.1419	99.2978	99.8105	98.6619	99.4927	99.2762
62.5	98.4227	99.4035	98.1628	98.7193	99.1711	98.9473	99.606	98.1337	98.7786	99.5287
125	98.3832	99.6721	98.141	98.7511	99.4014	99.251	99.525	98.1132	98.7253	99.6404
250	99.0875	99.3895	98.0504	98.5515	99.3397	98.6621	99.7887	98.022	98.6835	99.3213
