# Supplementary material for: Cardiac glycosides target barrier inflammation of the vasculature, meninges and choroid plexus
Source: Commun Biol. 2021 Feb 26;4:260. doi: 10.1038/s42003-021-01787-x (PMC7910294; doi:10.1038/s42003-021-01787-x)
Supplement: Supplementary file 13 — Supplementary Data 11 [file 42003_2021_1787_MOESM13_ESM.xlsx]

## Sheet: Sheet1
STAT1	Veh												Digoxin						Lanatoside C
Veh	18.3681	14.648	40.7131	46.5527	4.51562	8.03297	18.5033	15.4138	34.1288	31.1286	6.99147	6.65467	31.1058	30.1959	30.7336	31.5131	7.51703	8.88882	33.4307	35.2636	39.3483	46.8621	8.08681	5.3002
IFNγ	85.9206	88.0485	86.4172	89.1956	61.0509	58.3948	88.982	88.162	87.7482	88.0873	60.5875	63.436	93.8477	92.5192	85.9267	88.6617	66.522	60.9577	92.5114	94.6851	83.7635	84.6656	53.7336	59.286
SMAD2/3	Veh												Digoxin						Lanatoside C
Veh	0.255347	0.206548	0.409506	0.815383	0.310049	0.467038	0.498241	0.243126	0.827274	0.901368	0.576308	0.626933	0.588297	0.320034	2.60678	3.14416	1.02007	1.41637	0.350893	0.466283	2.56425	3.57524	0.530704	0.338368
TGFβ1	87.9056	83.1113	91.79	90.7847	77.6518	78.1154	89.1271	89.9244	91.3596	90.6479	77.0262	74.5572	15.7607	17.0273	36.2052	37.3311	16.3387	17.6458	12.0726	12.5124	20.6446	29.8046	14.0428	15.7007
