# Supplementary material for: Cardiac glycosides target barrier inflammation of the vasculature, meninges and choroid plexus
Source: Commun Biol. 2021 Feb 26;4:260. doi: 10.1038/s42003-021-01787-x (PMC7910294; doi:10.1038/s42003-021-01787-x)
Supplement: Supplementary file 14 — Supplementary Data 12 [file 42003_2021_1787_MOESM14_ESM.xlsx]

## Sheet: Sheet1
2ddCt values
	PDGFRb	Veh						IL-1β
	Veh	0.991531	1.00854	1.07977	0.926123	1.01117	0.98895	1.60872	1.37343	4.43253	3.79635	0.523183	0.345696
	Digoxin	9.4804*	0.596602	0.365536	0.342491	0.420536	0.772667	1.13434	1.08125	0.602659	0.677718	4.8899	4.22931
	Lanatoside	0.328494	0.352539	0.307264	0.150368	0.389399	0.353784	0.520799	0.644663	0.621543	0.644658	1.98727	2.05944
	Ki67	Veh						IL-1β
	Veh	0.96753	1.03356	0.982792	1.01751	0.942373	1.06115	0.954865	1.091	0.251573	1.41959	0.185616	0.205152
	Digoxin	0.24893	0.766983	0.143625	0.144533	0.339968	0.39333	0.238307	0.281708	0.090737	0.133007	0.279656	0.338764
	Lanatoside	0.176969	0.1859	0.05791	0.057622	0.33518	0.354435	0.161776	0.190006	0.072561	0.069924	0.154319	0.176561
	CX3CL1	Veh						IL-1β
	Veh	1.00641	0.993631	0.983987	1.01627	0.992813	1.00724	5.32225	4.32437	3.8123	3.65575	0.668159	0.66652
	Digoxin	0.635038	0.510757	0.184024	0.192212	0.119852	0.090241	10.9	8.90707	2.76621	3.19084	4.72817	4.53686
	Lanatoside	1.7453	1.85013	0.388659	0.363979	0.144946	0.145327	14.2447	14.4674	3.91513	4.02449	5.50972	3.76433
	CEBPd	Veh						IL-1β
	Veh	0.974706	1.02595	0.916619	1.09097	1.05916	0.944147	3.52546	3.84748	2.38377	1.77459	12.5067	11.4095
	Digoxin	15.5308	15.5629	5.78356	6.71605	12.3903	10.9034	110.936	138.153	44.5489	49.3798	57.1486	58.9439
	Lanatoside	27.6736	36.3757	6.64807	7.77842	13.137	11.668	115.387	132.391	61.9939	64.0619	63.8123	56.6203
	IL-8	Veh						IL-1β
	Veh	1.23401	0.810364	1.00294	0.997064	1.02544	0.975187	831.986	473.197	395.542	403.608	393.291	392.567
	Digoxin	375.166	246.823	30.7865	30.8682	80.5496	77.0172	6414.35	4343.56	2005.17	1971.52	6369.07	6543.57
	Lanatoside	408.546	276.974	28.042	32.207	84.2669	84.9763	5116.47	3539.64	1511.05	1519.69	5231.12	5170.93
	IL-6	Veh						IL-1β
	Veh	0.979576	1.02085	1.29379	0.772921	1.14719	0.871691	94.6085	105.953	93.8021	59.374	14.6936	11.7417
	Digoxin	26.8152	30.6385	13.1116	6.98701	13.5097	11.6334	17488.7	18394	17299.3	10747	10124.1	8786.7
	Lanatoside	20.7551	25.5011	8.43486	3.89263	13.4166	11.7765	7035.48	8067.94	9119.96	5366.41	4262.36	3216.02
	VCAM	Veh						IL-1β
	Veh	0.981025	1.01934	1.01249	0.987667	0.993581	1.00646	15.7703	14.3757	15.7003	15.547	0.287327	0.27671
	Digoxin	0.252122	0.259625	0.148839	0.151305	0.092547	0.104112	18.474	15.3385	12.4082	12.266	12.9755	6.41239
	Lanatoside	0.510596	0.635611	0.188871	0.181243	0.093189	0.091098	19.5555	20.1048	16.9128	16.1773	17.1627	13.5467
	ICAM	Veh						IL-1β
	Veh	1.00107	0.998931	0.985788	1.01442	1.00843	0.991642	47.139	40.9491	87.2068	93.0836	4.72499	4.27916
	Digoxin	5.41277	5.49121	5.10782	4.94416	2.75799	2.80698	110.904	106.154	205.607	210.372	66.8134	64.7716
	Lanatoside	10.4791	10.0738	6.18943	5.75614	2.72152	2.58369	83.0265	79.3612	156.457	163.12	43.8781	43.9021
	CCL2	Veh						IL-1β
	Veh	1.00335	0.99666	1.00435	0.995668	1.0105	0.989609	10.4352	10.485	13.7164	14.2543	8.14541	8.09361
	Digoxin	10.5368	11.0275	3.4549	3.53921	1.82038	3.93438	51.401	52.0921	49.4829	50.1515	54.0801	51.4719
	Lanatoside	20.7129	20.0394	3.64628	3.54056	3.99904	4.23538	62.5967	67.4616	34.7086	35.0405	33.1547	35.1115
