# Supplementary material for: Cardiac glycosides target barrier inflammation of the vasculature, meninges and choroid plexus
Source: Commun Biol. 2021 Feb 26;4:260. doi: 10.1038/s42003-021-01787-x (PMC7910294; doi:10.1038/s42003-021-01787-x)
Supplement: Supplementary file 15 — Supplementary Data 13 [file 42003_2021_1787_MOESM15_ESM.xlsx]

## Sheet: Sheet1
% Viability	CON							HD							AD							PD
Veh	92.1455	98.1921	95.2023	96.3932	98.0705			90.942	98.253	96.4406	92.0607	95.2241	92.2535	96.1376	93.9494	97.8466	93.0375					86.9531	94.2378
LPS	95.7526	84.5798	98.4463	99.3652	89.9119			99.0156	88.7809	83.8705	97.8173	98.1022	94.5362	98.3672	87.596	95.3672	98.0657					88.3817	93.3286
IL-1β	94.4519	94.4857	97.2913	99.0548	95.193						94.7385	94.2836	92.3016	94.5284
IFNγ	99.3657	95.7696	98.0256	99.2007	93.6023						97.3702	95.4049	89.7111	89.5612
% Viability	FTD					CON					AD
Veh/Veh	85.4326	81.6312	85.6646	88.4585	95.8772	97.007	95.68	95.077	96.925		94.6834	93.2084	93.299
Veh/Dig	82.3828	87.3392	89.4003	89.4427	80.4511	93.005	94.546	87.367	96.331		94.2506	90.6459	84.3042
Veh/Lan C	88.8865	94.6862	92.9764	95.7006	86.2783	95.439	79.233	94.689	93.171		93.3221	93.2929	81.0962
IL-1β/Veh	86.3902	82.4342	85.5129	89.7436	90.8132	89.422	93.177	97.731	98.43		93.1861	90.4091	95.3339
IL-1β/Dig	84.9491	86.0494	80.2603	94.8886	74.2925	98.719	96.422	95.754	77.497		89.2116	88.1603	84.1688
IL-1β/Lan C	93.4507	88.8027	87.2708	88.7493	77.8179	89.779	94.44	95.869	95.285		89.6478	78.2217	86.5736
