# Supplementary material for: Cardiac glycosides target barrier inflammation of the vasculature, meninges and choroid plexus
Source: Commun Biol. 2021 Feb 26;4:260. doi: 10.1038/s42003-021-01787-x (PMC7910294; doi:10.1038/s42003-021-01787-x)
Supplement: Supplementary file 16 — Supplementary Data 14 [file 42003_2021_1787_MOESM16_ESM.xlsx]

## Sheet: Fig S7b
LME
	CCL2	Veh			Dig			Lan C
AD	Veh	31928.7	20509.7	22488.5	40243	40323.7	48745.8	36629.5	40515.9	29470.2
	IL-1β	48755.2	50754.6	50517.8	34963.8	44031	35570.7	41920.8	35746.1	39623.8
	sICAM	Veh			Dig			Lan C
	Veh	438.068	217.838	261.858	421.601	264.763	787.372	328.148	683.033	239.57
	IL-1β	2510.11	2472.06	2122.71	380.439	975.62	474.788	677.202	317.535	123.231
	sVCAM	Veh			Dig			Lan C
	Veh	9596.83	5787.14	5168.21	6061.53	5826.31	7999.95	8768.31	6393.7	2249.53
	IL-1β	23645.9	37802.3	30764.8	5375.68	8903.17	11478	10555.8	2501.36	3246.46
	IL-6	Veh			Dig			Lan C
	Veh	9750.57	2650.03	1905.08	6959.62	6922.9	100207	8573.6	11554.8	6291.7
	IL-1β	101808	95794.4	99372.4	60588.9	92287.3	81143	90119.4	76997	67655.8
	IL-8	Veh			Dig			Lan C
	Veh	46585.7	21467	10945.8	80216.7	73189.4	240192	96857.4	120223	41992.6
	IL-1β	248316	270215	255280	219847	230528	244720	254862	242115	227203
	CX3CL1	Veh			Dig			Lan C
	Veh	5653.65	3942.99	2102.48	2812.58	1675.7	1315.04	3140.78	1541.89	1998.31
	IL-1β	8291.03	11514.7	10981.2	2498.22	2823.74	3316.52	3482.22	1369.7	1398.83
	G-CSF	Veh			Dig			Lan C
	Veh	2.04608	3.35209	2.29673	0	0	1872.39	28.1781	4.29057	9.97129
	IL-1β	2096.07	5589.89	2165.59	1459.49	1719.6	1302.95	2681.05	857.633	2839.31
	GM-CSF	Veh			Dig			Lan C
	Veh	0	0	0	0.505867	0.826099	11.8287	6.71509	0	4.05928
	IL-1β	176.668	1297.68	155.021	23.6902	52.2556	16.8958	51.077	33.7321	32.5537
	RANTES	Veh			Dig			Lan C
	Veh	0.255178	0	0	0	0	5.11354	0	0	0.845015
	IL-1β	26.4177	27.3806	36.2951	21.2094	11.5588	23.0851	16.1787	11.4981	10.4138
	CCL2	Veh					Digoxin					Lanatoside C
FTD	Veh	10964.8	9446.56	10469	11027.4	8104.01	4800.4	3605.36	42902.4	24355.9	1776.93	9617.64	50319	3293.63	67482.8	20205
	IL1β	55278	52236.8	52515.9	61062.4	58230.3	24211.4	17802.7	9419.53	62958.8	23893.3	58650.5	24875.9	23800.7	69530.3	31079.1
	sICAM	Veh					Digoxin					Lanatoside C
	Veh	21.35	55.68	70.05	89.21	0	94	28.61	136.78	73.94	0	50.98	99.32	64.37	207.9	69.26
	IL1β	914.11	450.09	223.91	378.08	370.02	77.73	71.62	19.03	277.68	72.4	211.14	91.96	25.27	154.84	62.7
	sVCAM	Veh					Digoxin					Lanatoside C
	Veh	4399.01	2552.01	6987.17	6911.88	4835.7	1733.64	2243.79	7964.09	4054.11	570.48	3560.59	6647.4	3517.78	10960.8	1924.83
	IL1β	38259.9	12922.3	14759.5	10044.5	14981.2	8198.14	3091.1	2131.06	10464.7	589.01	10322.2	6895.03	2942.89	7182.78	3530.18
	IL-6	Veh					Digoxin					Lanatoside C
	Veh	1989.69	428.69	462.13	1123.79	1081.24	4402.08	1862.81	59744.6	2402.75	544.26	2224.64	5829.8	1947.01	21201.1	5032.28
	IL1β	77110.5	78999.5	79572.2	76576.6	74677	48407	31610.2	25045.9	75148.9	31114	70265.9	58142	64172.8	70621.6	62485.6
	IL-8	Veh					Digoxin					Lanatoside C
	Veh	8716.45	5210.81	10043.7	8111.02	6471.42	5897.66	14832.3	165034	25464.3	17724.3	49009	46478.2	15513.1	125481	73690.2
	IL1β	162700	140290	140347	151016	160979	146241	146728	145833	119836	156333	157527	149210	155691	134567	154650
	CX3CL1	Veh					Digoxin					Lanatoside C
	Veh	1326.6	542.61	835.84	716.31	520.61	418.39	315.81	548.02	419.8	140	566.41	124.41	209.48	137.47	167.52
	IL1β	3762.2	1371.69	1982.62	1458.79	1377.51	367.18	307.51	210.5	519.37	92.32	266.77	480	491.63	607.72	200.2
	G-CSF	Veh					Digoxin					Lanatoside C
	Veh	0.05	0	0	0	0.24	0	0	529.8	0	0	2.98	0.8	1.84	96.85	5.68
	IL1β	2652.45	2021.94	1430.89	2057.7	2254.09	1278.91	841.15	534.66	3059.57	2730.41	3646.74	1711.39	1603.55	1585.66	1833.9
	GM-CSF	Veh					Digoxin					Lanatoside C
	Veh	4.82	0	1.74	0	0.93	4.14	1.85	17.43	3.91	1.96	3.51	7.18	2.83	1.5	1.38
	IL1β	1238.29	237.53	131.66	71.1	92.1	53.59	41.96	16.33	158.14	59.94	133.37	28.66	34.52	163.85	56.67
	RANTES	Veh					Digoxin					Lanatoside C
	Veh	8.35	18.22	21.78	19.72	5.53	15.14	13.54	35.63	21.49	5.96	21.78	17.62	12.22	14.19	3.64
	IL1β	116.29	142.48	62.55	53.66	112.36	29.95	26.07	14.51	101.95	59.12	105.96	34.83	26.35	86.04	29.68
Control	CCL2	Veh				Lan C				Dig
	Veh	18160.3	24780.3	6351.37	13955.3	30876.6	15148.8	12064.3	7531.61	4038.6	29741.3	32302.5	16663.6
	IL-1β	35640.7	49958.2	50289.3	44879.6	34419.1	43872.8	30865.1	28206.3	31327.2	47258.8	46379.9	28850
	sICAM	Veh				Dig				Lan C
	Veh	466.858	667.435	102.169	116.506	901.451	844.833	261.858	361.682	615.627	2202.31	711.878	321.533
	IL-1β	1138.26	2622.39	2410.48	2781.92	1313.33	945.603	467.994	297.205	301.318	2034.61	1647.62	830.634
	sVCAM	Veh				Dig				Lan C
	Veh	4855.07	34053	3178.52	10921.1	7665.6	13527.9	9542.78	3636.4	4148.72	14476.1	6992.82	10062.8
	IL-1β	24651.5	110143	21759.8	24281.2	6892.61	25837.5	20774	17807.8	7970.14	19957.7	12153.1	8528.96
	IL-6	Veh				Dig				Lan C
	Veh	979.078	19844.4	1296.11	885.629	8080.66	4365.29	2164.49	3858.74	1396.99	18283.6	3482.35	12274.8
	IL-1β	99441.2	110358	113464	124359	95104.4	108624	70840	104930	100421	111723	107918	100885
	IL-8	Veh				Dig				Lan C
	Veh	5364.77	121582	14417.3	9897.67	110446	54585.6	38064.8	73643.6	45940.1	150459	49412.1	78639
	IL-1β	124471	211023	232984	185327	229958	254711	172511	235924	222045	262991	264015	275203
	CX3CL1	Veh				Dig				Lan C
	Veh	1412.16	5340.16	1019.24	2502.81	985.116	1811.03	1418.81	1277.93	431.465	1328.82	690.603	803.153
	IL-1β	5469.05	13494.6	5030.71	5772.04	768.299	2625.99	1596.21	1929.24	1006.17	2473.6	1108.64	1150.86
	G-CSF	Veh				Dig				Lan C
	Veh	0	3.51063	0.919337	0	0.919337	8.52279	0	35.2861	2.54448	10.8517	4.5208	9.35473
	IL-1β	160.537	314.929	938.992	490.586	4001.45	4628.73	912.204	2006.27	2491.95	6903.02	10933.5	5620.24
	GM-CSF	Veh				Dig				Lan C
	Veh	0	2.2485	1.69662	0	1.05492	0	1.19228	2.80263	0	3.68542	1.05492	0
	IL-1β	4.5285	116.366	52.7869	55.8082	105.198	301.378	36.4996	57.1168	61.1213	552.52	449.793	71.7657
	RANTES	Veh				Dig				Lan C
	Veh	1.21728	149.316	0	2.27514	3.22622	17.1426	10.4736	6.70618	3.17535	3.688	2.42309	6.81819
	IL-1β	91.6933	264.425	172.226	105.116	62.2314	101.019	19.1602	11.7413	64.4734	88.1333	58.3569	46.7005
HD	CCL2		Veh				Digoxin				Lanatoside C
	Veh		16795.3	42727.6	6712.91	16185.2	4822.9	22366.1	16678.7	26126.1	31751.7	6007.03	26722.6	1270.63
	IL1β		72992.5	86070.7	74318.5	74475.2	27779.2	21169.4	33235.1	32899.5	8059.98	32470.8	45053.4	27067.1
	IL-8	Veh				Digoxin				Lanatoside C
	Veh	4309.07	49654.8	5020.68	5099.78	1562.28	9691.43	3927.19	3189.57	24719.3	9670.56	5280.04	2674.67
	IL1β	71713.8	108165	79372	103426	105091	94182.8	64869.8	91942.8	56200.6	131970	80803.5	101557
	RANTES	Veh				Digoxin				Lanatoside C
	Veh	0	2.47	5.59	0.45	0	5.77	1.09	0	0	3.49	0	8.97
	IL1β	10.2	24.83	22.37	11.63	10.77	6.94	9.44	6.03	4.01	36.07	5.23	0.22
	IL-6	Veh				Digoxin				Lanatoside C
	Veh	1382.46	63993.1	1165.95	3499.82	2466.27	5878.72	3985.28	4099.98	58036.1	5570.95	9419.06	2576.23
	IL1β	69873.9	63625.1	69236.4	62195.2	72482.4	72405.7	72074.6	71403.6	59653.3	73420	71367.3	75658.2
	ICAM	Veh				Digoxin				Lanatoside C
	Veh	262.1	541.62	0	242.63	0	302.93	0	213.53	344.04	0	269.87	236.64
	IL1β	1770.62	1297.37	1209.28	1654.35	484.12	0	427.12	402.83	114.23	690.92	495.45	387.62
	VCAM	Veh				Digoxin				Lanatoside C
	Veh	4933.44	6724.4	3601.1	8104.08	1366.99	2974.6	3280.39	5693.19	4642.55	2419.93	4659.13	210.67
	IL1β	19336	21529.4	15049	15123.7	2929.26	2090.06	1852.09	2046.11	1591.18	3166.86	4791.47	3058.11
	GM-CSF	Veh				Digoxin				Lanatoside C
	Veh	0	0	0	0	0	0	0	0	0	0	0	0
	IL1β	128.782	113.99	90.0497	160.149	240.873	0	118.251	247.451	0	126.11	0	110.377
	CX3CL1	Veh				Digoxin				Lanatoside C
	Veh	3288	5054.38	4143.2	3027.41	2415.9	2037.5	1974.47	2035.67	1671.73	2002.46	1156.63	353.961
	IL1β	6270.92	7632.56	7761.05	6529.12	1755.15	4872.99	1111.22	1490.21	1763.33	1272.46	1181.58	1707.55
	G-CSF	Veh				Digoxin				Lanatoside C
	Veh	22.71	37.16	21.16	22.55	16.79	17.3	19.64	18.23	24.37	19.48	19.69	21.58
	IL1β	449.24	428.57	167.44	2547.14	2066.88	1201.05	1351.29	2592.78	360.21	3207.72	2195.73	1273.81
PD
	CCL2	Veh				Digoxin				Lanatoside C
	Veh	10405.8	16000.1	20425.7	21754.5	72419	17097.1	21822.5	29977.3	24170.7	24755.5	2659.99	25453.8
	IL1β	68169.7	44218.8	58035.6	58671.8	44948.6	36109.8	42810	45640.5	31595.7	20086.1	24933.3	24493.4
	sICAM	Veh				Digoxin				Lanatoside C
	Veh	317.97	644.16	915.2	561.1	851.16	438.07	438.07	486.97	391.04	460.81	330.27	385.89
	IL1β	2233.62	1853.93	2157.88	1660.87	807.44	1450.83	731.42	1508.8	903.94	282.22	330.27	651.14
	sVCAM	Veh				Digoxin				Lanatoside C
	Veh	2307.09	7883.24	8220.17	10430.4	11825.3	11016.4	12616.5	4721.25	3888.32	4947.81	2409.28	5301.73
	IL1β	23680.6	11067.5	18127.3	14485.3	7404.25	9103.92	9480.37	3096.32	13741.9	6736.19	1560.26	4012.26
	IL-6	Veh				Digoxin				Lanatoside C
	Veh	267.79	7308.26	10841.9	1266.06	67365.8	10195.4	18445.8	2337.62	17245.3	10250.6	1693.68	10888
	IL1β	72831.9	70710.3	72874	67427.4	69916.3	70959.8	71250.8	67278.5	63242.8	68166.9	67344.6	63860.2
	IL-8	Veh				Digoxin				Lanatoside C
	Veh	1541.67	10656.1	14701.2	3647.09	96192	13420.2	14612.2	6491.17	9945.95	17953.5	7940.94	9824.03
	IL1β	90553.8	40251.1	46211.4	100044	107641	102295	105131	106066	103888	108028	88862.3	117632
	G-CSF	Veh				Digoxin				Lanatoside C
	Veh	21.78	29.49	20.38	18.4	781.3	26.05	20.48	21.47	20.32	23.21	19.21	20.8
	IL1β	1671.44	743.16	586.8	1517.05	3423.78	3356.26	2336.35	5111.61	4313.29	3109.82	2616.15	4141.84
	GM-CSF	Veh				Digoxin				Lanatoside C
	Veh	0	0	0	0	0	0	0	0	0	0	0	0
	IL1β	0	0	0	280.874	113.99	113.705	221.602	244.852	180.626	92.6908	0	0
	RANTES	Veh				Digoxin				Lanatoside C
	Veh	0	0.69	0.14	0	2.06	0	0.45	3.75	0.14	4.44	0	0
	IL1β	12.49	12.4	14.54	8.04	7.03	14.05	21.35	25.14	9.72	5.05	8.88	4.44

## Sheet: Fig S7a
LME
	CCL2
AD	Veh	IL-1β	IFNγ	LPS
	23278.3	54694.5	36428.2	58919.8
	20308.1	30609.2	25979	59930.3
	22160.5	41115.7	49383.2	49646.7
	sICAM
	Veh	IL-1β	IFNγ	LPS
	138.184	685.802	282.193	602.733
	122.915	496.591	139.223	529.365
	167.839	402.079	234.765	313.147
	sVCAM
	Veh	IL-1β	IFNγ	LPS
	542.18	3419.45	1228.89	1619.53
	394.801	1384.63	439.125	1308.2
	1190.8	1794.35	770.851	739.615
	IL-6
	Veh	IL-1β	IFNγ	LPS
	2883.76	93012.6	11394.1	98165.9
	3560.57	99741.5	6227.57	98879.6
	27043.8	98808.6	20408.9	103226
	IL-8
	Veh	IL-1β	IFNγ	LPS
	17019.8	169024	18486.5	162497
	15874	158265	12246.6	177061
	35080.3	131496	39638.4	168205
	CX3CL1
	Veh	IL-1β	IFNγ	LPS
	417.962	1089.84	570.699	87.6795
	299.641	436.062	390.277	243.984
	289.674	406.37	846.418	336.284
HD	CCL2
	Veh	IL-1β	IFNγ	LPS
	0	41061.3	15354.1	51759.3
	16690.3	54109.8	49234.7	57057.9
	20830.5	51881	44738.3	55525.6
	16353.5	56581.7	48674.8	54972.2
	sICAM
	Veh	IL-1β	IFNγ	LPS
	0	3953.5	856.714	2591.34
	419.702	4656.92	1027.77	5029.67
	0	4996.55	1042.4	5714.11
	118.993	2314.84	696.354	3060.4
	sVCAM
	Veh	IL-1β	IFNγ	LPS
	2924.76	17899.2	4957.55	29626.5
	4383.29	29852.8	5817.71	35855
	3350.98	17170.3	4165.9	28964.6
	1630.19	10058	2105.06	26514.5
	IL-6
	Veh	IL-1β	IFNγ	LPS
	0	8550.57	12802.3	88324.7
	10404.4	73117	13518.5	96702.1
	20687.6	41843	12192.1	75653.1
	3321.93	66612.3	22455.3	82658.6
	IL-8
	Veh	IL-1β	IFNγ	LPS
	0	5696.83	27646.3	188308
	10422.5	180312	18577.6	191097
	17371.5	135850	36424.1	172951
	12103.2	153495	25628.6	181111
	CX3CL1
	Veh	IL-1β	IFNγ	LPS
	0	5223.25	317.292	2293.73
	1099.42	6066.56	8447.48	7633.46
	3763.77	9585.22	8621.05	14345.6
	1047.67	7575.27	10097.3	11626.6

## Sheet: Fig S9
CPE	CCL2
FTD	Veh	IFNγ	IL-1β	LPS
	20648.6	53301.8	65430	60995.9
	23758.1	50352.1	63720.1	67454.3
	16831.6	48659.9	60541.8	65036.6
	14284.7	43281.8	53539.2	61797.3
	24634.4	38144.6	51700.8	61192.2
	sICAM
	Veh	IFNγ	IL-1β	LPS
	57.6041	190.752	457.928	442.38
	150.152	255.327	476.974	531.401
	146.223	371.426	469.63	587.32
	170.631	226.086	618.746	805.907
	87.4243	406.756	894.684	836.2
	sVCAM
	Veh	IFNγ	IL-1β	LPS
	9205.74	14746	27653.6	24639.3
	16879.5	17300.1	30344.5	37428.7
	36127.6	41823	37049.8	43228.6
	46321.8	19224.1	43298	62325.2
	16468	47253.8	60650.3	48782.6
	IL-6
	Veh	IFNγ	IL-1β	LPS
	3128.3	7801.27	67806.9	66720.1
	6184.13	3539.64	56386.1	69988.2
	6330.21	6350.48	64707.5	67225.4
	3036.6	3209.79	71805.1	68824.4
	6729.88	5588.88	77078.7	76263.6
	IL-8
	Veh	IFNγ	IL-1β	LPS
	9404.68	13195.4	142555	117040
	12458.8	4961.28	145779	137416
	7654.19	6365.01	140582	135076
	6066.52	4131.7	111116	83480.1
	25931.2	11528.1	122445	117703
	CX3CL1
	Veh	IFNγ	IL-1β	LPS
	259.4	960.828	645.213	1235.81
	281.494	1773.11	1112.31	1393.14
	357.701	1649.92	2555.03	1376.53
	358.413	1692.66	1283.58	2468.72
	369.01	1600.48	2534.36	2156.52
	G-CSF
	Veh	IFNγ	IL-1β	LPS
	0	3.93519	5799.3	2645.95
	0	1.84521	6837.13	1539.68
	0	0	6839.12	1506.84
	2.05664	0	3425.68	173.909
	4.89811	3.04628	2238.86	518.554
	GM-CSF
	Veh	IFNγ	IL-1β	LPS
	0	0	101.716	6.98846
	0	0	51.7965	12.8542
	0	0	62.9418	13.9486
	0.615666	0	20.4769	3.95973
	0	0	23.0655	10.7558
	RANTES
	Veh	IFNγ	IL-1β	LPS
	0	0	39.1746	169.551
	0	37.4932	52.2561	270.826
	10.1081	21.1474	73.4371	409.918
	17.7867	0	77.2075	758.536
	0	22.7808	273.707	492.108
HD	CCL2
	Veh	IFNγ	IL-1β	LPS
	27065	34249.8	58458.4	47135.5
	29239.8	25543.8	57649.3	58939.9
	23100.7	35394.3	51309.1	51251.9
	sICAM
	Veh	IFNγ	IL-1β	LPS
	638.47	1257.9	1919.84	1524.64
	640.81	967.46	2027.95	2140.14
	576.08	905.15	1600.39	1096.58
	sVCAM
	Veh	IFNγ	IL-1β	LPS
	20712.9	29007	28668.7	37553.2
	24221.2	24795.5	31903.3	47387.9
	12838	24896.4	26452.6	15278.4
	IL-6
	Veh	IFNγ	IL-1β	LPS
	13210.2	8398.43	78810.4	68590.7
	16799.3	4054.77	74107.8	77399.7
	9122.42	14105.4	79556.2	75719.4
	IL-8
	Veh	IFNγ	IL-1β	LPS
	12849.1	6336.54	53994.6	23485.2
	14377.5	2521.24	70522.8	59872.1
	7670.42	10424.6	47012.5	40757
	G-CSF
	Veh	IFNγ	IL-1β	LPS
	0	0	2202.21	136.72
	0	0	2713.55	271.95
	0	0	1167.97	238.22
	GM-CSF
	Veh	IFNγ	IL-1β	LPS
	0	0	17.3	0
	0	0	92.33	5.44
	0	0	29.34	3.74
	RANTES
	Veh	IFNγ	IL-1β	LPS
	7.08	6.72	35.54	86.77
	0	19.04	27.57	75.68
	4.94	0	26.51	30.26
AD	CCL2
	Veh	IFNγ	IL1β	LPS
	20916.6	49246.4	45572	47629.9
	26292.4	42263.4	37269.9	45642.2
	11806.1	46987.6	49191.5	41659.6
	sICAM
	Veh	IFNγ	IL1β	LPS
	261.858	1905.13	3949.95	3916.7
	339.915	1152.07	2327.51	4317.05
	131.837	1892.15	2268.6	2245.55
	sVCAM
	Veh	IFNγ	IL1β	LPS
	2253.11	4111.1	12703.6	28319.6
	2496.07	4952.55	21584.3	54086.9
	1474.68	3005.1	19932	9867.1
	IL-6
	Veh	IFNγ	IL1β	LPS
	11991.8	16073.7	46942.9	79003.1
	13013.1	2145.48	55139.3	55493.3
	4627.59	13160.3	92464.9	82236.5
	IL-8
	Veh	IFNγ	IL1β	LPS
	32269.2	55525.9	152952	218132
	74325.8	7503.66	93830.2	138826
	33507.1	49678.2	236152	225750
	CX3CL1
	Veh	IFNγ	IL1β	LPS
	735.805	5952.28	2804.18	8751.38
	365.865	10219.2	8680.85	15499.6
	998.3	5922.03	6244.85	2246.59
	G-CSF
	Veh	IFNγ	IL1β	LPS
	2.21351	0.919337	10620.1	5273.18
	5.57561	0.647706	7165.56	2870.57
	3.74677	4.05869	10426.7	2656.38
	GM-CSF
	Veh	IFNγ	IL1β	LPS
	0	0	482.063	44.8805
	0	0	389.654	68.0571
	0	0	261.925	100.344
	RANTES
	Veh	IFNγ	IL1β	LPS
	0	1.45339	42.0444	1230
	0	7.21231	31.7654	1186.91
	0.389589	2.87198	45.3865	87.9061

## Sheet: Fig S10
CPE
HD
		CCL2	Veh			Digoxin			Lanatoside C
	Veh		80628.2	16619.5	17953.8	53858.4	30279.6	22237.8	39871.5	52230.1	47042.9
	IL1β		54015.2	81651.1	63189.3	47172.8	60860.8	78515	71385.2	86947.5	46536.5
		sICAM	Veh			Digoxin			Lanatoside C
	Veh		2228.73	798.31	651.14	873.47	737.85	710.81	456.33	752.72	531.02
	IL1β		2050.3	4453.09	2983.13	1120.42	1620.21	1565.45	1057.31	1825.81	1071.81
		sVCAM	Veh			Digoxin			Lanatoside C
	Veh		33004.9	41548.5	34937.2	20085	23413.4	16638	5587.66	13959.2	6110.68
	IL1β		29887.1	127680	39056.3	10592.2	29542.7	19759.7	11008.7	21974.4	11026
		IL-6	Veh			Digoxin			Lanatoside C
	Veh		73226.3	10480.6	4677.69	56962	11428.9	13357	10450.7	14348.6	10593.4
	IL1β		81813	69895.4	80052.8	76295.1	76633.7	76600.5	74818.2	75386.4	77264.5
		IL-8	Veh			Digoxin			Lanatoside C
	Veh		50277	4510.12	2926.64	20065.9	4747.09	3297.53	8804.38	5717.37	12507.5
	IL1β		37399.4	82645	46774	100050	110030	102695	97894.2	114032	69282.5
		CX3CL1	Veh			Digoxin			Lanatoside C
	Veh		2535.74	2147.03	1898.33	1711.73	1522.33	1187.08	0	1187.08	1058.34
	IL1β		4052.7	10363.8	5556.12	1680.21	2744.1	1641.79	751.638	2254.15	1469.29
		G-CSF	Veh			Digoxin			Lanatoside C
	Veh		1137.36	22.04	21.27	168.77	22.35	17.52	30.48	24.52	25.21
	IL1β		1623.61	4628.57	2454.61	5902.74	4197.71	3889.59	5792.56	6566.27	5225.43
		GM-CSF	Veh			Digoxin			Lanatoside C
	Veh		0	0	0	0	0	0	0	0	0
	IL1β		0	148.987	106.611	431.806	856.667	692.295	432.29	573.837	331.363
		RANTES	Veh			Digoxin			Lanatoside C
	Veh		11.53	0	0.37	2.47	5.05	2.39	0	7.49	1.41
	IL1β		13.08	51.9	38.7	10.77	15.83	25.14	21.76	19.22	15.43
PD	CCL2	Veh			Digoxin			Lanatoside C
	Veh	37582.5	31941.5	18916.5	34265.4	33156	18810	24720	46028.2	43126.6
	IL1β	56970.8	73899.3	59737.4	45694.9	38569.2	57450.7	63834.6	55799.1	47446.6
	sICAM	Veh			Digoxin			Lanatoside C
	Veh IL1β	260.53	517.9	373.22	483.52	507.45	457.6	533.38	457.6	404.81
		3011.67	2326.24	2553.79	1280.55	1024.02	1046.71	741.93	711.26	1050.32
	sVCAM	Veh			Digoxin			Lanatoside C
	Veh	3827.13	5915.12	8234.99	9300.31	4830.3	6532.28	11028.8	4940.89	5489.52
	IL1β	27783.6	22510	29268.6	15292.5	12131.8	11301.5	9992.93	8198.81	10646.1
	IL-6	Veh			Digoxin			Lanatoside C
	Veh	21530.3	14934.5	4181.75	7521.5	12695.1	5726.23	8712.69	15475.3	11696.3
	IL1β	79989	75374.2	77621	75980.4	77398	75312.4	76973.5	74121.4	79993.7
	IL-8	Veh			Digoxin			Lanatoside C
	Veh	10888.5	11372.7	3663.78	6187.97	8312.5	2925.18	3984.12	11254.2	10365.3
	IL1β	57376.2	70738.8	48470.5	83360.7	49421.2	75620.3	99769.3	77803.2	91403.3
	CX3CL1	Veh			Digoxin			Lanatoside C
	Veh	1610.23	443.16	739.99	904.08	644.44	751.37	1105.18	627.62	0
	IL1β	7037.84	5442.97	4491.85	2830.59	3493.32	1054.16	943.82	755.14	1479.61
	G-CSF	Veh			Digoxin			Lanatoside C
	Veh	0	0	0	0	7.35	0	0	20.2	8.38
	IL1β	4544.07	3081.95	3455.37	3049.57	2170.72	2823.04	8397.09	4052.3	6898.58
	GM-CSF	Veh			Digoxin			Lanatoside C
	Veh	0	0	0	8.29	13.62	4.44	2.13	8.46	1.11
	IL1β	72.07	82.06	117.93	769.02	815.13	698.77	476.71	641.95	436.55
	RANTES	Veh			Digoxin			Lanatoside C
	Veh	1.35	8.28	0	4.72	7.6	10.63	7.6	9.25	0
	IL1β	33.72	18.54	30.5	24.71	19.8	18.15	16.2	13.23	25.19
HD
	CCL2	Veh			Digoxin			Lanatoside C
	Veh	42660.6	31352.3	23647.9	40097	43447.9	50667.9	45613.6	42075.7	38940.8
	IL1β	48045.4	50594.4	48431.1	46718.6	41823.3	42109.9	48287.3	39365.3	41396.4
	sICAM	Veh			Digoxin			Lanatoside C
	Veh	347.405	349.429	542.868	265.155	662.364	750.797	621.681	0	0
	IL1β	2604.2	2797.69	3482.82	2758.43	1231.41	1103.2	591.558	465.048	842.438
	sVCAM	Veh			Digoxin			Lanatoside C
	Veh	7502.36	5829.92	9365.42	3602.51	10022.9	7258.33	9703.87	4333.33	2303.2
	IL1β	24443.5	22469.3	19114.2	11103.3	6115.01	5079.44	4360.4	4931.8	6325.41
	IL-6	Veh			Digoxin			Lanatoside C
	Veh	63835.5	58044.6	23264.7	26411	49391.9	71906.5	35857.3	45632.8	24585.9
	IL1β	80378.5	86138.8	92652.9	95566.6	61370.4	63817.3	47917.2	36155.5	46686.2
	IL-8	Veh			Digoxin			Lanatoside C
	Veh	80614.6	60823.4	17482.6	87127.1	91322.9	156629	74598.5	97913.1	71500.2
	IL1β	173534	173162	177005	172328	178547	177773	175829	171347	183434
	CX3CL1	Veh			Digoxin			Lanatoside C
	Veh	3660.02	0	0	0	0	0	0	0	0
	IL1β	2948.62	3324.36	4440.73	881.501	0	0	0	0	0
	G-CSF	Veh			Digoxin			Lanatoside C
	Veh	43.9893	0	0	59.8229	190.612	1891.39	0	213.635	22.7316
	IL1β	16274.2	16475.1	16790.2	12939.6	12367.5	11906.6	4290.09	3571.93	11144.1
	GM-CSF	Veh			Digoxin			Lanatoside C
	Veh	11.6057	11.9488	10.2838	17.5168	14.4629	24.9264	11.4916	19.1732	12.2548
	IL1β	68.751	197.813	201.381	459.147	262.16	228.132	190.219	53.6718	142.039
